# Supplementary material for: A review of the Holarctic genus Tmeticus Menge, 1868 (Araneae, Linyphiidae), with a description of a new genus
Source: Zookeys. 2010 Oct 1;(59):15–37. doi: 10.3897/zookeys.59.508 (PMC3088341; doi:10.3897/zookeys.59.508)
Supplement: XML Treatment for Tmeticus [file zookeys.59.508-treatment1.xml]

<!DOCTYPE tp:taxon-treatment
  PUBLIC "-//TaxonX//DTD Taxonomic Treatment Publishing DTD v0 20100105//EN" "tax-treatment-NSO.dtd">
<tp:taxon-treatment xmlns:tp="http://www.plazi.org/taxpub"><tp:treatment-meta><mixed-citation publication-type="journal"><person-group><name><surname>Marusik</surname><given-names>Yuri M.</given-names></name><name><surname>Koponen</surname><given-names>Seppo</given-names></name></person-group><article-title>A review of the Holarctic genus <italic>Tmeticus</italic> Menge, 1868 (Araneae, Linyphiidae), with a description of a new genus</article-title><source>Zookeys</source><day>1</day><month>10</month><year>2010</year><volume>2010</volume><issue>59</issue><fpage>15</fpage><lpage>37</lpage><pub-id pub-id-type="doi">10.3897/zookeys.59.508</pub-id></mixed-citation></tp:treatment-meta><tp:nomenclature><tp:taxon-name>
            	<tp:taxon-name-part taxon-name-part-type="genus">Tmeticus</tp:taxon-name-part>
            </tp:taxon-name><tp:taxon-authority>Menge, 1868</tp:taxon-authority></tp:nomenclature><tp:treatment-sec sec-type="Type species"><title>Type species.</title><p><tp:taxon-name>Tmeticus leptocaulis</tp:taxon-name> Menge, 1868 (= <tp:taxon-name>Tmeticus affinis</tp:taxon-name> (Blackwall, 1855)).</p></tp:treatment-sec><tp:treatment-sec sec-type="Diagnosis"><title>Diagnosis.</title><p>Males of this genus are easily recognized by possessing a mastidion (large tooth on frontal part of chelicera) and by their elongate palp with patella longer than cymbium, ventral terminal tooth on patella, and thin bulbus (as wide as terminal part of tibia).<!--PageBreak--> Females are recognized by their flat epigyne without a cavity. Males may be confused only with the trans-Palaearctic <tp:taxon-name>Hylyphantes graminicola</tp:taxon-name> (Sundevall, 1830) because it also has a mastidion and a patellar tooth. However, the males of <tp:taxon-name>Hylyphantes</tp:taxon-name> have shorter palp, undivided embolic division and screw-like embolus.</p><p>The females of <tp:taxon-name>Tmeticus</tp:taxon-name> may be confused with those of several genera, such as <tp:taxon-name>Oedothorax</tp:taxon-name> Bertkau, 1883 or with <tp:taxon-name>Donacochara speciosa</tp:taxon-name> (Thorell, 1875). However, <tp:taxon-name>Oedothorax</tp:taxon-name> females have a different colour pattern, and <tp:taxon-name>Donacochara speciosa</tp:taxon-name> is notably larger.</p></tp:treatment-sec><tp:treatment-sec sec-type="Description"><title>Description.</title><p>Small to medium-sized (2.5–4.1), light to dark-coloured erigonines. Male carapace unmodified and without sulci, it may be uniformly coloured or with a darker cephalic region. Abdomen unmodified, dark, of uniform colour. Male chelicera modified by possessing a mastidion (<italic>Ma</italic>, promarginal tooth). Maxilla with apical-retrolateral spine. Tibial spines 2-2-1-1. TmIV present. TmI 0.65–0.8. Male palp elongate. Femur, patella and tibia longer than wide. Patella with conical, ventral terminal tooth (<italic>Tt</italic>). Tibia with two apophyses (<italic>Ta</italic>). Paracymbium large, with or without (<tp:taxon-name>Tmeticus affinis</tp:taxon-name>) distinct apical pocket. Tegulum with distinct sac (<italic>Ts</italic>) and large (<tp:taxon-name>Tmeticus tolli</tp:taxon-name>) or small protegulum (<italic>Pt</italic>). Radix with straight apical process (<italic>Ap</italic>), tailpiece (<italic>Tp</italic>) without extension, embolus (<italic>Em</italic>) short and straight, or long and forming a semicircle; embolic membrane (<italic>Me</italic>) large. Epigyne without distinct fovea or openings. Median (=dorsal, <italic>sensu</italic> Hormiga 2002) plate plain or with ridges.</p></tp:treatment-sec><tp:treatment-sec sec-type="Composition"><title>Composition.</title><p>According to Platnick’s (2010) catalogue eight species are listed in this genus: <tp:taxon-name>Tmeticus affinis</tp:taxon-name> (Blackwall, 1855) (Holarctic), <tp:taxon-name>Tmeticus bipunctis</tp:taxon-name> (Bösenberg &amp; Strand, 1906) (Far East Asia), <tp:taxon-name>Tmeticus neserigonoides</tp:taxon-name> Saito &amp; Ono, 2001 (Japan), <tp:taxon-name>Tmeticus nigerrimus</tp:taxon-name> Saito &amp; Ono, 2001 (Japan), <tp:taxon-name>Tmeticus nigriceps</tp:taxon-name> (Kulczyński, 1916) (Northern Siberia), <tp:taxon-name>Tmeticus ornatus</tp:taxon-name> (Emerton, 1914) (USA &amp; Canada), <tp:taxon-name>Tmeticus tolli</tp:taxon-name> Kulczyński, 1908 (Siberia) and <tp:taxon-name>Tmeticus vulcanicus</tp:taxon-name> Saito &amp; Ono, 2001 (Japan). In fact, there are three more species names within this genus: <tp:taxon-name>Tmeticus difficilis</tp:taxon-name> Kulczyński, 1926, <tp:taxon-name>Tmeticus dubius</tp:taxon-name> Kulczyński, 1926 and <tp:taxon-name>Gongylidium vile</tp:taxon-name> Kulczyński, 1885. Of these, the first two are listed under <tp:taxon-name>Centromerus</tp:taxon-name>, and the last one under <tp:taxon-name>Oedothorax</tp:taxon-name>. These three names were included in <tp:taxon-name>Tmeticus</tp:taxon-name> by <xref ref-type="bibr" rid="B12">Holm (1973)</xref> and <xref ref-type="bibr" rid="B9">Eskov (1994)</xref> but were considered as synonyms of <tp:taxon-name>Tmeticus tolli</tp:taxon-name>.</p><p>On the basis of the present study, we conclude that <tp:taxon-name>Tmeticus</tp:taxon-name> encompasses four species: <tp:taxon-name>Tmeticus affinis</tp:taxon-name>, <tp:taxon-name>Tmeticus nigriceps</tp:taxon-name>, <tp:taxon-name>Tmeticus ornatus</tp:taxon-name> and <tp:taxon-name>Tmeticus tolli</tp:taxon-name>. A new genus has been erected for <tp:taxon-name>Tmeticus bipunctis</tp:taxon-name>. <tp:taxon-name>Tmeticus neserigonoides</tp:taxon-name> might be correctly placed in this genus, but as we failed to re-examine its specimens, we treat it as <italic>incertae sedis</italic> (see below). Two other Japanese species belong elsewhere, but their correct assignments require further study.</p></tp:treatment-sec><tp:treatment-sec sec-type="Comments"><title>Comments.</title><p><tp:taxon-name>Tmeticus</tp:taxon-name> is unusual in the <tp:taxon-name>Erigoninae</tp:taxon-name> because all its species can be recognized by their carapace colour pattern. Three sibling species: <tp:taxon-name>Tmeticus nigriceps</tp:taxon-name>, <tp:taxon-name>Tmeticus ornatus</tp:taxon-name> and <tp:taxon-name>Tmeticus tolli</tp:taxon-name> cannot be recognized by their embolic division, but the females of these species have distinctly different epigynes.</p></tp:treatment-sec><tp:treatment-sec sec-type="Interrelationships"><title>Interrelationships.</title><p><tp:taxon-name>Tmeticus affinis</tp:taxon-name> differs from the three other species by the shape of the paracymbium, the straight embolus and the high protegulum with papillae. It also possesses a different type of the tibial apophysis, not originating at the terminal edge of the tibia as in other <tp:taxon-name>Erigoninae</tp:taxon-name> and other <tp:taxon-name>Tmeticus</tp:taxon-name>, but slightly aside of the edge.</p></tp:treatment-sec><tp:treatment-sec sec-type="Relationships"><title>Relationships.</title><p>In general appearance, male palp structure and cheliceral dentition, the members of this genus are similar to <tp:taxon-name>Hylyphantes graminicola</tp:taxon-name>, but the latter has a different type of embolic division and epigyne. When <xref ref-type="bibr" rid="B42">Wiehle (1956)</xref> described <tp:taxon-name>Donacochara speciosa</tp:taxon-name> (Thorell, 1875) he compared it with <tp:taxon-name>Tmeticus affinis</tp:taxon-name>. Both species have a long palp, small bulbus, and the chelicera of the male has a mastidion. The embolic division in both species is rather similar, but the radical process and the embolus proper occupy different positions.</p><p>The embolic division of <tp:taxon-name>Tmeticus</tp:taxon-name> is similar to those in <tp:taxon-name>Phaulothrix hardyi</tp:taxon-name> (Blackwall, 1850) (cf. <xref ref-type="bibr" rid="B28">Millidge 1977: f. 18</xref>), <tp:taxon-name>Lophomma punctatum</tp:taxon-name> (Blackwall, 1841)(<xref ref-type="fig" rid="F12">Fig. 58</xref>) or members of <tp:taxon-name>Oreoneta</tp:taxon-name> Chyzer &amp; Kulczyński, 1894 (<xref ref-type="fig" rid="F12">Fig. 57</xref>). All these genera have a more or less straight, two-armed embolic division (embolus proper + anterior radical process), with the embolus proper situated more dorsally than the process. All three genera have a wide embolic membrane.</p><p><xref ref-type="bibr" rid="B28">Millidge (1977)</xref> placed <tp:taxon-name>Tmeticus</tp:taxon-name> in a separate nominative group with <tp:taxon-name>Ostearius</tp:taxon-name> Hull, 1911, <tp:taxon-name>Donacochara</tp:taxon-name> Simon, 1884, <tp:taxon-name>Eboria</tp:taxon-name> Falconer, 1910 and <tp:taxon-name>Sciastes</tp:taxon-name> Bishop &amp; Crosby, 1938. Hormiga (2002) placed <tp:taxon-name>Tmeticus</tp:taxon-name> close to a very heterogeneous group of the higher <tp:taxon-name>Erigoninae</tp:taxon-name> that includes such unrelated genera (in terms of the structure of the embolic division) as <tp:taxon-name>Walckenaeria</tp:taxon-name> Blackwall, 1833 (twisted radix), <tp:taxon-name>Oedothorax</tp:taxon-name>, <tp:taxon-name>Entelecara</tp:taxon-name> Simon, 1884, Gonatium Menge, 1968 and others.</p><p>Judging from the drawings (Figs 35.110, 35.111 in <xref ref-type="bibr" rid="B6">Draney and Buckle 2005</xref>), <tp:taxon-name>Tmeticus</tp:taxon-name> can be related to the Nearctic <tp:taxon-name>Nanavia monticola</tp:taxon-name> Chamberlin &amp; Ivie, 1933. The latter species seems to have been mistakenly considered a synonym of <tp:taxon-name>Leptorhoptrum robustum</tp:taxon-name> (Westring, 1851) (see <xref ref-type="bibr" rid="B34">Platnick 2010</xref>). Both genera and species were synonymized by <xref ref-type="bibr" rid="B10">Eskov and Marusik (1994)</xref> on the basis of a comparison of <tp:taxon-name>Leptorhoptrum robustum</tp:taxon-name> and the poor figures of <tp:taxon-name>Nanavia monticola</tp:taxon-name>. <tp:taxon-name>Nanavia monticola</tp:taxon-name> has a very long palpal tibia, and the paracymbium and embolic division are very similar to those of <tp:taxon-name>Tmeticus affinis</tp:taxon-name>. The relationships of the two genera and taxonomic status of <tp:taxon-name>Nanavia</tp:taxon-name> Chamberlin &amp; Ivie, 1933 are outside the scope of this study and will be considered elsewhere.</p></tp:treatment-sec><tp:treatment-sec sec-type="Key to Tmeticus species"><title>Key to <tp:taxon-name>Tmeticus</tp:taxon-name> species</title><p>The males of <tp:taxon-name>Tmeticus nigriceps</tp:taxon-name> and <tp:taxon-name>Tmeticus ornatus</tp:taxon-name> cannot be distinguished.</p><table-wrap content-type="key" position="anchor" orientation="portrait"><table><tbody><tr><td rowspan="1" colspan="1">1.</td><td rowspan="1" colspan="1">Carapace uniformly coloured (<xref ref-type="fig" rid="F3">Figs 10–11</xref>, <xref ref-type="fig" rid="F4">25–26</xref>)</td><td rowspan="1" colspan="1">2</td></tr><tr><td rowspan="1" colspan="1">–</td><td rowspan="1" colspan="1">Cephalic part darker than red/orange thoracic part (<xref ref-type="fig" rid="F4">Figs 21–24</xref>)</td><td rowspan="1" colspan="1">3</td></tr><tr><td rowspan="1" colspan="1">2.</td><td rowspan="1" colspan="1">Carapace red, orange/yellow; occurs in Siberia and the Far East</td><td rowspan="1" colspan="1"><tp:taxon-name>Tmeticus tolli</tp:taxon-name></td></tr><tr><td rowspan="1" colspan="1">–</td><td rowspan="1" colspan="1">Carapace reddish brown, with slightly lighter posterior part (<xref ref-type="fig" rid="F3">Figs 10–11</xref>), tibia with two small claw-like apophyses (<xref ref-type="fig" rid="F1">Figs 1–2</xref>, <xref ref-type="fig" rid="F2">5, 7</xref>), median plate of epigyne square-shaped (<xref ref-type="fig" rid="F1">Figs 4</xref>, <xref ref-type="fig" rid="F2">8–9</xref>, <xref ref-type="fig" rid="F3">19</xref>); distributed throughout the Holarctic</td><td rowspan="1" colspan="1"><tp:taxon-name>Tmeticus affinis</tp:taxon-name></td></tr><tr><td rowspan="1" colspan="1">3.</td><td rowspan="1" colspan="1">Cephalic part dark brown (<xref ref-type="fig" rid="F4">Figs 23–24</xref>), epigyne with extended median plate (<xref ref-type="fig" rid="F3">Figs 18</xref>, <xref ref-type="fig" rid="F8">43–44</xref>); occurs in the tundra zone of Siberia</td><td rowspan="1" colspan="1"><tp:taxon-name>Tmeticus nigriceps</tp:taxon-name></td></tr><tr><td rowspan="1" colspan="1">–</td><td rowspan="1" colspan="1">Cephalic part brown (<xref ref-type="fig" rid="F4">Figs 21–22</xref>), epigyne without extension (<xref ref-type="fig" rid="F3">Figs 17</xref>, <xref ref-type="fig" rid="F9">47, 48</xref>); occurs in southern Canada and the northern United States</td><td rowspan="1" colspan="1"><tp:taxon-name>Tmeticus ornatus</tp:taxon-name></td></tr></tbody><!--PageBreak--></table></table-wrap></tp:treatment-sec><tp:treatment-sec><!--Section generated to contain objects referenced in tp:taxon-treatment.--><fig id="F12" position="float" orientation="portrait"><label>Figures 62–65.</label><caption><p>Copulatory organs of <tp:taxon-name>Paratmeticus bipunctis</tp:taxon-name>. <bold>62</bold> male palp, retrolateral view <bold>63</bold> male palpal tibia, dorso-retrolateral view <bold>64</bold> whole male palp <bold>65</bold> epigyne, ventral view.</p></caption><graphic xmlns:xlink="http://www.w3.org/1999/xlink" xlink:href="ZooKeys-059-015-g012.jpg" position="float" orientation="portrait" xlink:type="simple"/></fig><fig id="F3" position="float" orientation="portrait"><label>Figures 10–20.</label><caption><p>Habitus and epigyne of <tp:taxon-name>Tmeticus affinis</tp:taxon-name> (<bold>10–11, 19</bold>), <tp:taxon-name>Paratmeticus bipunctis</tp:taxon-name> (<bold>12–14</bold>), <tp:taxon-name>Tmeticus tolli</tp:taxon-name> (<bold>15–16, 20</bold>), <tp:taxon-name>Tmeticus ornatus</tp:taxon-name> (<bold>17</bold>) and <tp:taxon-name>Tmeticus nigriceps</tp:taxon-name> (<bold>18</bold>). <bold>10, 12, 14–16</bold> male habitus, dorsal view 11, 13 female general appearance, dorsal view <bold>14, 17–20</bold> epigyne, ventral view <bold>15–16</bold> difference in the size between males from the same sample. (scale bar 0. 2 mm, if not otherwise indicated).</p></caption><graphic xmlns:xlink="http://www.w3.org/1999/xlink" xlink:href="ZooKeys-059-015-g003.jpg" position="float" orientation="portrait" xlink:type="simple"/></fig><fig id="F4" position="float" orientation="portrait"><label>Figures 21–26.</label><caption><p>Habitus of <tp:taxon-name>Tmeticus ornatus</tp:taxon-name> (<bold>21–22</bold>), <tp:taxon-name>Tmeticus nigriceps</tp:taxon-name> (<bold>23–24</bold>) and <tp:taxon-name>Tmeticus tolli</tp:taxon-name> (<bold>25–26</bold>). <bold>21, 23, 25</bold> male, dorsal view <bold>22, 24, 26</bold> female, dorsal view.</p></caption><graphic xmlns:xlink="http://www.w3.org/1999/xlink" xlink:href="ZooKeys-059-015-g004.jpg" position="float" orientation="portrait" xlink:type="simple"/></fig><fig id="F1" position="float" orientation="portrait"><label>Figures 1–4.</label><caption><p>Copulatory organs of <tp:taxon-name>Tmeticus affinis</tp:taxon-name>. <bold>1</bold> male palp, retrolateral view <bold>2</bold> palpal tibia, dorso-lateral view <bold>3</bold> whole male palp, retrolateral view <bold>4</bold> epigyne, ventral view. (scale bar 0.1 mm).</p></caption><graphic xmlns:xlink="http://www.w3.org/1999/xlink" xlink:href="ZooKeys-059-015-g001.jpg" position="float" orientation="portrait" xlink:type="simple"/></fig><fig id="F2" position="float" orientation="portrait"><label>Figures 5–9.</label><caption><p>Copulatory organs of <tp:taxon-name>Tmeticus affinis</tp:taxon-name>. <bold>5</bold> male palp, retrolateral view <bold>6</bold> male palp, prolateral view <bold>7</bold> male palp, dorsal view <bold>8</bold> epigyne, caudal view <bold>9</bold> epigyne, ventral view. Abbreviations: <bold><italic>Pt</italic></bold> - protegulum; <bold><italic>Ta</italic></bold> - tibial apophysis; <bold><italic>Ts</italic></bold> - tegular sac.</p></caption><graphic xmlns:xlink="http://www.w3.org/1999/xlink" xlink:href="ZooKeys-059-015-g002.jpg" position="float" orientation="portrait" xlink:type="simple"/></fig><fig id="F8" position="float" orientation="portrait"><label>Figures 40–44.</label><caption><p>Copulatory organs of <tp:taxon-name>Tmeticus nigriceps</tp:taxon-name>. <bold>40</bold> male palp, retrolateral view <bold>41</bold> male palp, prolateral view <bold>42</bold> male palp, dorso-prolateral view <bold>43</bold> epigyne, ventral view <bold>44</bold> epigyne, caudal view. Abbreviations: <bold><italic>Ap</italic></bold> – anterior radial process; <bold><italic>Em</italic></bold> - embolus proper; <bold><italic>Me</italic></bold> - embolic membrane; <bold><italic>Ts</italic></bold> - tegular sac.</p></caption><graphic xmlns:xlink="http://www.w3.org/1999/xlink" xlink:href="ZooKeys-059-015-g008.jpg" position="float" orientation="portrait" xlink:type="simple"/></fig><fig id="F9" position="float" orientation="portrait"><label>Figures 45–48.</label><caption><p>Copulatory organs of <tp:taxon-name>Tmeticus ornatus</tp:taxon-name>. <bold>45</bold> male palp, retrolateral view <bold>46</bold> male palpal patella and tibia, retrolateral view <bold>47</bold> epigyne, caudal view <bold>48</bold> epigyne, ventral view. Abbreviations: <bold><italic>Tt</italic></bold> – patellar tooth.</p></caption><graphic xmlns:xlink="http://www.w3.org/1999/xlink" xlink:href="ZooKeys-059-015-g009.jpg" position="float" orientation="portrait" xlink:type="simple"/></fig></tp:treatment-sec><ref-list><ref id="B12"><mixed-citation xmlns:xlink="http://www.w3.org/1999/xlink" xlink:type="simple"><person-group><name name-style="western"><surname>Holm</surname><given-names>E</given-names></name></person-group>(<year>1973</year>)<article-title> On the spiders collected during the Swedish expeditions to Novaya Zemlya and Yenisey in 1875 and 1876.</article-title><source>Zoologica Scripta</source><volume>2</volume>:<fpage>1</fpage>-<lpage>110</lpage>.</mixed-citation></ref><ref id="B9"><mixed-citation xmlns:xlink="http://www.w3.org/1999/xlink" xlink:type="simple"><person-group><name name-style="western"><surname>Eskov</surname><given-names>KY</given-names></name></person-group>(<year>1994</year>) <article-title>Catalogue of the linyphiid spiders of northern Asia (Arachnida, Araneae, Linyphiidae)</article-title>. <publisher-name>Pensoft Publishers</publisher-name>, <publisher-loc>Sofia-Moscow</publisher-loc>, <lpage>144</lpage> pp.</mixed-citation></ref><ref id="B42"><mixed-citation xmlns:xlink="http://www.w3.org/1999/xlink" xlink:type="simple"><person-group><name name-style="western"><surname>Wiehle</surname><given-names>H</given-names></name></person-group>(<year>1956</year>) <article-title>Spinnentiere oder Arachnoidea (Araneae). XXVII. Familie Linyphiidae-Baldachinspinnen.</article-title><source>Tierwelt Deutschlands</source><volume>44</volume>: i-viii + <fpage>1</fpage>–<lpage>337</lpage>.</mixed-citation></ref><ref id="B28"><mixed-citation xmlns:xlink="http://www.w3.org/1999/xlink" xlink:type="simple"><person-group><name name-style="western"><surname>Millidge</surname><given-names>AF</given-names></name></person-group>(<year>1977</year>)<article-title> The conformation of the male palpal organs of linyphiid spiders, and its application to the taxonomic and phylogenetic analysis of the family (Araneae: Linyphiidae).</article-title><source>Bulletin of the British arachnological Society</source><volume>4</volume>:<fpage>1</fpage>-<lpage>60</lpage>.</mixed-citation></ref><ref id="B6"><mixed-citation xmlns:xlink="http://www.w3.org/1999/xlink" xlink:type="simple"><person-group><name name-style="western"><surname>Draney</surname><given-names>ML</given-names></name><name name-style="western"><surname>Buckle</surname><given-names>DJ</given-names></name></person-group>(<year>2005</year>) <article-title>Linyphiidae</article-title>. In: <person-group><name name-style="western"><surname>Ubick</surname><given-names>D</given-names></name><name name-style="western"><surname>Paquin</surname><given-names>P</given-names></name><name name-style="western"><surname>Cushing</surname><given-names>PE</given-names></name><name name-style="western"><surname>Roth</surname><given-names>V</given-names></name></person-group> (<role>Eds</role>) <source>Spiders of North America: an identification manual</source>. <publisher-name>American Arachnological Society</publisher-name>, <fpage>124</fpage>–<lpage>161</lpage>.</mixed-citation></ref><ref id="B34"><mixed-citation xmlns:xlink="http://www.w3.org/1999/xlink" xlink:type="simple"><person-group><name name-style="western"><surname>Platnick</surname><given-names>NI</given-names></name></person-group>(<year>2010</year>) <source>The world spider catalog, version 10.5. American Museum of Natural History</source>, <ext-link ext-link-type="uri" xlink:href="online at http://research.amnh.org/entomology/spiders/catalog/index.html" xlink:type="simple">online at http://research.amnh.org/entomology/spiders/catalog/index.html</ext-link></mixed-citation></ref><ref id="B10"><mixed-citation xmlns:xlink="http://www.w3.org/1999/xlink" xlink:type="simple"><person-group><name name-style="western"><surname>Eskov</surname><given-names>KY</given-names></name><name name-style="western"><surname>Marusik</surname><given-names>YM</given-names></name></person-group>(<year>1994</year>)<article-title> New data on the taxonomy and faunistics of North Asian linyphiid spiders (Aranei, Linyphiidae).</article-title><source>Arthropoda Selecta</source><volume>2</volume> (<issue>4</issue>):<fpage>41</fpage>-<lpage>79</lpage>.</mixed-citation></ref></ref-list></tp:taxon-treatment>
