# Supplementary material for: A review of the Holarctic genus Tmeticus Menge, 1868 (Araneae, Linyphiidae), with a description of a new genus
Source: Zookeys. 2010 Oct 1;(59):15–37. doi: 10.3897/zookeys.59.508 (PMC3088341; doi:10.3897/zookeys.59.508)
Supplement: XML Treatment for Tmeticus affinis [file zookeys.59.508-treatment2.xml]

<!DOCTYPE tp:taxon-treatment
  PUBLIC "-//TaxonX//DTD Taxonomic Treatment Publishing DTD v0 20100105//EN" "tax-treatment-NSO.dtd">
<tp:taxon-treatment xmlns:tp="http://www.plazi.org/taxpub"><tp:treatment-meta><mixed-citation publication-type="journal"><person-group><name><surname>Marusik</surname><given-names>Yuri M.</given-names></name><name><surname>Koponen</surname><given-names>Seppo</given-names></name></person-group><article-title>A review of the Holarctic genus <italic>Tmeticus</italic> Menge, 1868 (Araneae, Linyphiidae), with a description of a new genus</article-title><source>Zookeys</source><day>1</day><month>10</month><year>2010</year><volume>2010</volume><issue>59</issue><fpage>15</fpage><lpage>37</lpage><pub-id pub-id-type="doi">10.3897/zookeys.59.508</pub-id></mixed-citation></tp:treatment-meta><tp:nomenclature><tp:taxon-name>
                    	<tp:taxon-name-part taxon-name-part-type="genus">Tmeticus</tp:taxon-name-part>
                    	<tp:taxon-name-part taxon-name-part-type="species">affinis</tp:taxon-name-part>
                    </tp:taxon-name><tp:taxon-authority>(Blackwall, 1855)</tp:taxon-authority><xref ref-type="fig" rid="F1">Figs 1</xref><xref ref-type="fig" rid="F3">11</xref><xref ref-type="fig" rid="F3">19</xref><xref ref-type="fig" rid="F10">49</xref><xref ref-type="fig" rid="F11">61</xref><tp:nomenclature-citation-list><tp:nomenclature-citation><tp:taxon-name>Neriene affinis</tp:taxon-name><comment><xref ref-type="bibr" rid="B2">Blackwall 1855: 121</xref> (D♂).</comment></tp:nomenclature-citation><tp:nomenclature-citation><tp:taxon-name>Tmeticus affinis</tp:taxon-name><comment>: <xref ref-type="bibr" rid="B43">Wiehle 1960: 411</xref>, f. 751–756 (♂♀).</comment></tp:nomenclature-citation><tp:nomenclature-citation><tp:taxon-name>Tmeticus affinis</tp:taxon-name><comment>: <xref ref-type="bibr" rid="B26">Merrett 1963: 410</xref>, f. 83A-C (♂).</comment></tp:nomenclature-citation><tp:nomenclature-citation><tp:taxon-name>Tmeticus affinis</tp:taxon-name><comment>: <xref ref-type="bibr" rid="B28">Millidge 1977: 37</xref>, f. 150 (♂).</comment></tp:nomenclature-citation><tp:nomenclature-citation><tp:taxon-name>Tmeticus affinis</tp:taxon-name><comment>: <xref ref-type="bibr" rid="B35">Roberts 1987: 44</xref>, f. 12e (♂♀).</comment></tp:nomenclature-citation><tp:nomenclature-citation><tp:taxon-name>Tmeticus affinis</tp:taxon-name><comment>: <xref ref-type="bibr" rid="B29">Millidge 1993: 147</xref>, f. 32 (♀). For a complete set of references see <xref ref-type="bibr" rid="B34">Platnick (2010)</xref>.</comment></tp:nomenclature-citation></tp:nomenclature-citation-list></tp:nomenclature><tp:treatment-sec sec-type="Material examined"><title>Material examined.</title><p>FINLAND: 2♀ (ZMUT), Turku Ruissalo, 14.11.1966 (M. Saaristo); 2♀ (ZMUT), Turku Ruissalo, sea shore litter, 27.10.1966 (M. Saaristo); 1♂ (ZMUT) Turku Hirvensalo Illoinen, 30.5.1966 (P.T. Lehtinen); 1♀ (ZMUT), Turku Kärsämöki Pomponrahka, 30.05.1967 (M. Saaristo); 1♀ (ZMUT) Pori Yyteri, 16.10.1966 (M. Saaristo); 1♀ (ZMUT), Pudasjärvi Hirvaskoski, 12.08.1959 (P.T. Lehtinen); 1♂ (ZMUT), Kuusamo Torankijärvi, 7.7.1966 (M. Saaristo); 1♀ (ZMUT), Kajaani, Koutaniemi, 16.07.1972 (P.T. Lehtinen); 1♂ (ZMUT) Inari Repojoki, 9.7.1961 (O.V. Lindqvist); 1♀ (ZMUT) Utsjoki Kevo, birch forest on lake shore, 20.06.-20.07.1970 (E.T. Linnaluoto). RUSSIA: <bold><italic>Krasnoyarsk</italic></bold> Province, 1♂ 2♀ (ZMMU), Mirnoye, Yenisei River left bank, 23.06.1978 (K.Yu.Eskov); 2♀ (ZMMU), Mirnoye, Yenisei River left bank, 27.07.1979 (K.Yu. Eskov). <bold><italic>Yakutia</italic></bold>, 2♂ 2♀ (ZMUT), El’gyay, big ”alas” pond, 24.07.1977 (S. Koponen); 1♂ (ZMMU), western Yakutia, Kempendyay River 80 km up stream from the mouth, riverside meadow, 1–15.08.1988 (K.Yu. Eskov). <bold><italic>Kamchatka</italic></bold> Peninsula, 1♂ 1♀ (IBPN), Talovskoye Lake, Kuyul River, 16.08.1990 (M.B. Skopets). <bold><italic>Chukotka</italic></bold>: 1♂ (ZMMU), Markovo, July 1986 (G. Chernova). CANADA, <bold><italic>Alberta</italic></bold>: 1♂ (only the photo provided by D.J. Buckle has been studied), Caribou Mountain Wildlands, Wentzel Lake, 50°02N; 114°28W, sweeping horsetail meadow, 16.07.2003 (T. Johnson).</p><fig id="F1" position="float" orientation="portrait"><label>Figures 1–4.</label><caption><p>Copulatory organs of <tp:taxon-name>Tmeticus affinis</tp:taxon-name>. <bold>1</bold> male palp, retrolateral view <bold>2</bold> palpal tibia, dorso-lateral view <bold>3</bold> whole male palp, retrolateral view <bold>4</bold> epigyne, ventral view. (scale bar 0.1 mm).</p></caption><graphic xmlns:xlink="http://www.w3.org/1999/xlink" xlink:href="ZooKeys-059-015-g001.jpg" position="float" orientation="portrait" xlink:type="simple"/></fig><fig id="F2" position="float" orientation="portrait"><label>Figures 5–9.</label><caption><p>Copulatory organs of <tp:taxon-name>Tmeticus affinis</tp:taxon-name>. <bold>5</bold> male palp, retrolateral view <bold>6</bold> male palp, prolateral view <bold>7</bold> male palp, dorsal view <bold>8</bold> epigyne, caudal view <bold>9</bold> epigyne, ventral view. Abbreviations: <bold><italic>Pt</italic></bold> - protegulum; <bold><italic>Ta</italic></bold> - tibial apophysis; <bold><italic>Ts</italic></bold> - tegular sac.</p></caption><graphic xmlns:xlink="http://www.w3.org/1999/xlink" xlink:href="ZooKeys-059-015-g002.jpg" position="float" orientation="portrait" xlink:type="simple"/></fig><fig id="F3" position="float" orientation="portrait"><label>Figures 10–20.</label><caption><p>Habitus and epigyne of <tp:taxon-name>Tmeticus affinis</tp:taxon-name> (<bold>10–11, 19</bold>), <tp:taxon-name>Paratmeticus bipunctis</tp:taxon-name> (<bold>12–14</bold>), <tp:taxon-name>Tmeticus tolli</tp:taxon-name> (<bold>15–16, 20</bold>), <tp:taxon-name>Tmeticus ornatus</tp:taxon-name> (<bold>17</bold>) and <tp:taxon-name>Tmeticus nigriceps</tp:taxon-name> (<bold>18</bold>). <bold>10, 12, 14–16</bold> male habitus, dorsal view 11, 13 female general appearance, dorsal view <bold>14, 17–20</bold> epigyne, ventral view <bold>15–16</bold> difference in the size between males from the same sample. (scale bar 0. 2 mm, if not otherwise indicated).</p></caption><graphic xmlns:xlink="http://www.w3.org/1999/xlink" xlink:href="ZooKeys-059-015-g003.jpg" position="float" orientation="portrait" xlink:type="simple"/></fig></tp:treatment-sec><tp:treatment-sec sec-type="Diagnosis"><title>Diagnosis.</title><p>This species is easily recognized by its brownish carapace with a darker cephalic region. Males are easily recognized by their palp, which has a characteristic tibial apophysis and embolic division with the anterior radical process equal in length to the embolus proper (embolus longer than anterior radial process in other species). Females are easily recognized by the shape of the epigyne.</p></tp:treatment-sec><tp:treatment-sec sec-type="Description"><title>Description.</title><p>For detailed description see <xref ref-type="bibr" rid="B43">Wiehle (1960)</xref>. ♀ 2.5–3.0, ♂ 2.5–2.8. TmI 0.65–0.75. Carapace reddish brown, rather dark in males. Cephalic region slightly darker than thoracic, but there is no clear demarcation between the two. Abdomen black. Legs orange-brown. Palp as in <xref ref-type="fig" rid="F1">Figs 1–3</xref>, <xref ref-type="fig" rid="F2">5–7</xref>, <xref ref-type="fig" rid="F10">49</xref>, <xref ref-type="fig" rid="F11">61</xref>; epigyne as in <xref ref-type="fig" rid="F1">Figs 4</xref>, <xref ref-type="fig" rid="F2">8–9</xref>, <xref ref-type="fig" rid="F3">19</xref>.</p></tp:treatment-sec><tp:treatment-sec sec-type="Distribution"><title>Distribution.</title><p>This species is known all over Eurasia, from western Europe to Kamchatka. In the Nearctic Region, it has been reported from Alberta (<xref ref-type="bibr" rid="B30">Nordstrom and Buckle 2006</xref>).</p></tp:treatment-sec><tp:treatment-sec><!--Section generated to contain objects referenced in tp:taxon-treatment.--><fig id="F10" position="float" orientation="portrait"><label>Figures 49–53.</label><caption><p>Retrolateral view of the male palp of <tp:taxon-name>Tmeticus affinis</tp:taxon-name> (<bold>49</bold>), <tp:taxon-name>Tmeticus tolli</tp:taxon-name> (<bold>50</bold>), <tp:taxon-name>Tmeticus ornatus</tp:taxon-name> (<bold>51</bold>), <tp:taxon-name>Tmeticus nigriceps</tp:taxon-name> (<bold>52</bold>) and <tp:taxon-name>Paratmeticus bipunctis</tp:taxon-name> (<bold>53</bold>). (scale bar 0.1 mm).</p></caption><graphic xmlns:xlink="http://www.w3.org/1999/xlink" xlink:href="ZooKeys-059-015-g010.jpg" position="float" orientation="portrait" xlink:type="simple"/></fig><fig id="F11" position="float" orientation="portrait"><label>Figures 54–61.</label><caption><p>Embolic division of <tp:taxon-name>Tmeticus ornatus</tp:taxon-name> (<bold>54</bold>), <tp:taxon-name>Tmeticus nigriceps</tp:taxon-name> (<bold>55</bold>), <tp:taxon-name>Tmeticus tolli</tp:taxon-name> (<bold>56</bold>), <tp:taxon-name>Oreoneta</tp:taxon-name> sp. (<bold>57</bold>), <tp:taxon-name>Lophomma punctatum</tp:taxon-name> (<bold>58</bold>), <tp:taxon-name>Paratmeticus bipunctis</tp:taxon-name> (<bold>59–60</bold>) and <tp:taxon-name>Tmeticus affinis</tp:taxon-name> (<bold>61</bold>). Abbreviations: <bold><italic>Ap</italic></bold> – anterior radial process; <bold><italic>Em</italic></bold> - embolus proper; <bold><italic>Ma</italic></bold> – mastidion; <bold><italic>Me</italic></bold> - embolic membrane; <bold><italic>Pt</italic></bold> -  protegulum; <bold><italic>Sa</italic></bold> - distal suprategular apophysis; <bold><italic>Tp</italic></bold> - tailpiece; <bold><italic>Ts</italic></bold> - tegular sac.</p></caption><graphic xmlns:xlink="http://www.w3.org/1999/xlink" xlink:href="ZooKeys-059-015-g011.jpg" position="float" orientation="portrait" xlink:type="simple"/></fig></tp:treatment-sec><ref-list><ref id="B2"><mixed-citation xmlns:xlink="http://www.w3.org/1999/xlink" xlink:type="simple"><person-group><name name-style="western"><surname>Blackwall</surname><given-names>J</given-names></name></person-group>(<year>1855</year>) <article-title>Descriptions of two newly discovered species of Araneida</article-title>. <source>Annals and Magazine of Natural History</source> (<volume>2</volume>)<issue>16</issue>: <fpage>120</fpage>–<lpage>122</lpage>.</mixed-citation></ref><ref id="B43"><mixed-citation xmlns:xlink="http://www.w3.org/1999/xlink" xlink:type="simple"><person-group><name name-style="western"><surname>Wiehle</surname><given-names>H</given-names></name></person-group>(<year>1960</year>) <article-title>Spinnentiere oder Arachnoidea (Araneae). XI. Micryphantidae-Zwergspinnen</article-title>. <source>Tierwelt Deutschlands</source><volume>47</volume>: i-xi + <fpage>1</fpage>–<lpage>620</lpage>.</mixed-citation></ref><ref id="B26"><mixed-citation xmlns:xlink="http://www.w3.org/1999/xlink" xlink:type="simple"><person-group><name name-style="western"><surname>Merrett</surname><given-names>P</given-names></name></person-group>(<year>1963</year>)<article-title> The palpus of male spiders of the family Linyphiidae.</article-title><source>Proceedings of the Zoological Society, London</source><volume>140</volume>:<fpage>347</fpage>-<lpage>467</lpage>.</mixed-citation></ref><ref id="B28"><mixed-citation xmlns:xlink="http://www.w3.org/1999/xlink" xlink:type="simple"><person-group><name name-style="western"><surname>Millidge</surname><given-names>AF</given-names></name></person-group>(<year>1977</year>)<article-title> The conformation of the male palpal organs of linyphiid spiders, and its application to the taxonomic and phylogenetic analysis of the family (Araneae: Linyphiidae).</article-title><source>Bulletin of the British arachnological Society</source><volume>4</volume>:<fpage>1</fpage>-<lpage>60</lpage>.</mixed-citation></ref><ref id="B35"><mixed-citation xmlns:xlink="http://www.w3.org/1999/xlink" xlink:type="simple"><person-group><name name-style="western"><surname>Roberts</surname><given-names>MJ</given-names></name></person-group>(<year>1987</year>) <source>The spiders of Great Britain and Ireland, Volume 2: Linyphiidae and check list</source>. <publisher-name>Harley Books</publisher-name>, <publisher-loc>Colchester</publisher-loc>, <lpage>204</lpage> pp.</mixed-citation></ref><ref id="B29"><mixed-citation xmlns:xlink="http://www.w3.org/1999/xlink" xlink:type="simple"><person-group><name name-style="western"><surname>Millidge</surname><given-names>AF</given-names></name></person-group>(<year>1993</year>)<article-title> Further remarks on the taxonomy and relationships of the Linyphiidae, based on the epigynal duct confirmations and other characters (Araneae).</article-title><source>Bulletin of the British arachnological Society</source><volume>9</volume>:<fpage>145</fpage>-<lpage>156</lpage>.</mixed-citation></ref><ref id="B34"><mixed-citation xmlns:xlink="http://www.w3.org/1999/xlink" xlink:type="simple"><person-group><name name-style="western"><surname>Platnick</surname><given-names>NI</given-names></name></person-group>(<year>2010</year>) <source>The world spider catalog, version 10.5. American Museum of Natural History</source>, <ext-link ext-link-type="uri" xlink:href="online at http://research.amnh.org/entomology/spiders/catalog/index.html" xlink:type="simple">online at http://research.amnh.org/entomology/spiders/catalog/index.html</ext-link></mixed-citation></ref><ref id="B30"><mixed-citation xmlns:xlink="http://www.w3.org/1999/xlink" xlink:type="simple"><person-group><name name-style="western"><surname>Nordstrom</surname><given-names>WR</given-names></name><name name-style="western"><surname>Buckle</surname><given-names>DJ</given-names></name></person-group>(<year>2006</year>) <source>Spider Records from Caribou Mountains Wildland Provincial Park</source>. <publisher-name>Parks and Protected Areas Division, Alberta Community Development</publisher-name>, <lpage>41</lpage> pp.</mixed-citation></ref></ref-list></tp:taxon-treatment>
