# Supplementary material for: A review of the Holarctic genus Tmeticus Menge, 1868 (Araneae, Linyphiidae), with a description of a new genus
Source: Zookeys. 2010 Oct 1;(59):15–37. doi: 10.3897/zookeys.59.508 (PMC3088341; doi:10.3897/zookeys.59.508)
Supplement: XML Treatment for Tmeticus tolli [file zookeys.59.508-treatment3.xml]

<!DOCTYPE tp:taxon-treatment
  PUBLIC "-//TaxonX//DTD Taxonomic Treatment Publishing DTD v0 20100105//EN" "tax-treatment-NSO.dtd">
<tp:taxon-treatment xmlns:tp="http://www.plazi.org/taxpub"><tp:treatment-meta><mixed-citation publication-type="journal"><person-group><name><surname>Marusik</surname><given-names>Yuri M.</given-names></name><name><surname>Koponen</surname><given-names>Seppo</given-names></name></person-group><article-title>A review of the Holarctic genus <italic>Tmeticus</italic> Menge, 1868 (Araneae, Linyphiidae), with a description of a new genus</article-title><source>Zookeys</source><day>1</day><month>10</month><year>2010</year><volume>2010</volume><issue>59</issue><fpage>15</fpage><lpage>37</lpage><pub-id pub-id-type="doi">10.3897/zookeys.59.508</pub-id></mixed-citation></tp:treatment-meta><tp:nomenclature><tp:taxon-name>
                    	<tp:taxon-name-part taxon-name-part-type="genus">Tmeticus</tp:taxon-name-part>
                    	<tp:taxon-name-part taxon-name-part-type="species">tolli</tp:taxon-name-part>
                    </tp:taxon-name><tp:taxon-authority>Kulczyński, 1908</tp:taxon-authority><xref ref-type="fig" rid="F3">Figs 15–16, 20</xref><xref ref-type="fig" rid="F4">25</xref><xref ref-type="fig" rid="F6">34</xref><xref ref-type="fig" rid="F10">50</xref><xref ref-type="fig" rid="F11">56</xref><tp:nomenclature-citation-list><tp:nomenclature-citation><tp:taxon-name>Gongylidium vile</tp:taxon-name><comment><xref ref-type="bibr" rid="B15">Kulczyński 1885: 37</xref>, pl. 10, f. 16 (♀), syn. n.</comment></tp:nomenclature-citation><tp:nomenclature-citation><tp:taxon-name>Tmeticus tolli</tp:taxon-name><comment><xref ref-type="bibr" rid="B16">Kulczyński 1908: 15</xref>, pl. 1, f. 3, 7–8, 22–23 (♂♀).</comment></tp:nomenclature-citation><tp:nomenclature-citation><tp:taxon-name>Tmeticus difficilis</tp:taxon-name><comment><xref ref-type="bibr" rid="B18">Kulczyński 1926: 50</xref> (♀), syn. n.</comment></tp:nomenclature-citation><tp:nomenclature-citation><tp:taxon-name>Tmeticus dubius</tp:taxon-name><comment><xref ref-type="bibr" rid="B18">Kulczyński 1926: 49</xref> (♀), syn. n.</comment></tp:nomenclature-citation><tp:nomenclature-citation><tp:taxon-name>Centromerus tolli</tp:taxon-name><comment>: <xref ref-type="bibr" rid="B38">Sytshevskaja 1935: 90</xref>.</comment></tp:nomenclature-citation><tp:nomenclature-citation><tp:taxon-name>Tmeticus tolli</tp:taxon-name><comment>: <xref ref-type="bibr" rid="B12">Holm 1973: 89</xref>.</comment></tp:nomenclature-citation><tp:nomenclature-citation><tp:taxon-name>Tmeticus tolli</tp:taxon-name><comment>: <xref ref-type="bibr" rid="B9">Eskov 1994: 107</xref>.</comment></tp:nomenclature-citation><tp:nomenclature-citation><tp:taxon-name>Tmeticus tolli</tp:taxon-name><comment>: <xref ref-type="bibr" rid="B12">Hormiga 2000: 56</xref>, f. 29A-I, pl. 67A-F, 68A-F (♂♀).</comment></tp:nomenclature-citation><tp:nomenclature-citation><tp:taxon-name>Tmeticus affinis</tp:taxon-name><comment>: <xref ref-type="bibr" rid="B24">Marusik and Logunov 1999: 245</xref> (misidentification).</comment></tp:nomenclature-citation></tp:nomenclature-citation-list></tp:nomenclature><tp:treatment-sec sec-type="Material examined"><title>Material examined.</title><p>RUSSIA: <bold>Krasnoyarsk</bold> Province: 1♂ 2♀ (ZMMU), Mirnoye, Yenisei River left bank, 23.06.1978 (K.Yu. Eskov). <bold>Evenkiya</bold>: 40♂♀ (ZMMU), Taimura River, <!--PageBreak-->Neptene River mouth, riparian spruce forest with alder, Summer 1982 (K.Yu. Eskov); 2♀ (ZMMU), Chambe River mouth, meteorological station “Kerbo”, floodplain willow stand, litter, 21.08.1982 (K.Yu. Eskov). <italic><bold>Khabarovsk</bold></italic> Province: 2♀ (IBPN), Okhotski Dist., Gyrbykan R. (Ul’ya River basin), 20.08–15.09.1986 (I.D. Sukatcheva); 1♂ 3♀ (IBPN), Khetana River (tributary of Amka River, Ulya River basin), Agust 1985 (V.V. Zherikhin). <italic><bold>Maritime</bold></italic> Prov.: 3♂ 2♀ (IBPN), [05], Khanka Lake CW shore, Sosnovy Isl &amp; peninsula nearby, 44°52N; 132°07E, 17.07.1998 (Yu.M. Marusik). 1♀ (IBPN), [03], Khanka Lake, CE shore, 44°39N; 132°34E, 15–16.07.1998 (Yu.M. Marusik). <italic><bold>Magadan</bold></italic> Area: 3♂ 2♀ (IBPN), Motykley Bay, 59°30N; 148°50E, Summer 1994 (E. Izergina); 1♂ 1♀ (IBPN), 137th km of Kolyma Hwy, 60°25N; 151°30E, Ola River, valley forest, 28.09.1994 (Yu.M. Marusik); 1♂ 2♀ (IBPN), ca 50 km N of Magadan, Khasyn River, environs of Splavnaya Vil., 28.05.1988 (Yu.M. Marusik); 25♂♀ (IBPN), 30km N of Magadan, Snow Valley Vil., Dukcha River valley, 7.10.1984 (Yu.M. Marusik). <italic><bold>Sakhalin</bold></italic> Island: 1♂ 6♀ (IBPN), Okha Dist., Ten’ga River, May 1987 (A.M. Basarukin); 4♀ (IBPN), Tomari Dist., Ainskoye Lake, Ptichya river, 24.05.-10.06.1984 (A.M. Basarukin); 1♀ CE part, Leonidovka River, 8 km SE of Leonidovo Vil., 49°16.506N; 142°58.390E, 9.08.2001 <!--PageBreak-->(Yu.M. Marusik). <italic><bold>Kamchatka</bold></italic> Peninsula: 2♀ (ZMMU), 40 km from Ust’-Kamchatsk, 09.1973 (A.S. Glikman); 1♂ 4♀ (IBPN), 10–12 km N of Paratunka Vil., Yelizovo Forestry, 53.050°N; 158.225°E, 15–28.07.2004 (A.S. Ryabukhin). MONGOLIA: <italic><bold>Arkhangai</bold></italic> Aimak: 2♂ 2♀ (IBPN) [12], Ondrer-Ulaan, Tsakhir, Chulut gorge 48°07N; 100°22E, 2100 m, 10–13.06.1997 (Yu.M. Marusik). <italic><bold>Central (=Tov)</bold></italic> Aimak: 1♀ (IBPN), Terelzh Mt., south exposed slope (about 80 km NE of Ulan-Bator, 1988 (S. Heimer).</p><!--PageBreak--><fig id="F4" position="float" orientation="portrait"><label>Figures 21–26.</label><caption><p>Habitus of <tp:taxon-name>Tmeticus ornatus</tp:taxon-name> (<bold>21–22</bold>), <tp:taxon-name>Tmeticus nigriceps</tp:taxon-name> (<bold>23–24</bold>) and <tp:taxon-name>Tmeticus tolli</tp:taxon-name> (<bold>25–26</bold>). <bold>21, 23, 25</bold> male, dorsal view <bold>22, 24, 26</bold> female, dorsal view.</p></caption><graphic xmlns:xlink="http://www.w3.org/1999/xlink" xlink:href="ZooKeys-059-015-g004.jpg" position="float" orientation="portrait" xlink:type="simple"/></fig><fig id="F5" position="float" orientation="portrait"><label>Figures 27–31.</label><caption><p>Copulatory organs of <tp:taxon-name>Tmeticus tolli</tp:taxon-name>. <bold>27</bold> male palp, retrolateral view <bold>28</bold> palpal tibia, dorso-lateral view <bold>29</bold> bulbus, prolateral view <bold>30</bold> – whole male palp, retrolateral view <bold>31</bold> epigyne, ventral view.</p></caption><graphic xmlns:xlink="http://www.w3.org/1999/xlink" xlink:href="ZooKeys-059-015-g005.jpg" position="float" orientation="portrait" xlink:type="simple"/></fig><fig id="F6" position="float" orientation="portrait"><label>Figures 32–34.</label><caption><p>Copulatory organs of <tp:taxon-name>Tmeticus tolli</tp:taxon-name>. <bold>32</bold> male palp, retrolateral view <bold>33</bold> epigyne, ventral view <bold>34</bold> epigyne, caudal view. Abbreviations: <bold><italic>Ap</italic></bold> – anterior radial process; <bold><italic>Me</italic></bold> - embolic membrane; <bold><italic>Ts</italic></bold> - tegular sac.</p></caption><graphic xmlns:xlink="http://www.w3.org/1999/xlink" xlink:href="ZooKeys-059-015-g006.jpg" position="float" orientation="portrait" xlink:type="simple"/></fig></tp:treatment-sec><tp:treatment-sec sec-type="Diagnosis"><title>Diagnosis.</title><p><tp:taxon-name>Tmeticus tolli</tp:taxon-name>is easily distinguished from the similar <tp:taxon-name>Tmeticus ornatus</tp:taxon-name> and <tp:taxon-name>Tmeticus nigriceps</tp:taxon-name> by having a uniformly coloured carapace in both sexes.</p></tp:treatment-sec><tp:treatment-sec sec-type="Description"><title>Description.</title><p>Both sexes were described in detail by <xref ref-type="bibr" rid="B13">Hormiga (2000)</xref>. ♀ 2.8–4.1, ♂ 2.5–3.1. TmI 0.68–0.8. Carapace from orange to pale yellow with black median stripe. Abdomen from light brown to blackish. Legs coloured as carapace. Palp as in <xref ref-type="fig" rid="F5">Figs 27–30</xref>, <xref ref-type="fig" rid="F6">32</xref>, <xref ref-type="fig" rid="F10">50</xref>, <xref ref-type="fig" rid="F11">56</xref>, epigyne as in <xref ref-type="fig" rid="F3">Figs 20</xref>, <xref ref-type="fig" rid="F5">31</xref>, <xref ref-type="fig" rid="F6">33–34</xref>.</p></tp:treatment-sec><tp:treatment-sec sec-type="Comments"><title>Comments.</title><p><tp:taxon-name>Tmeticus difficilis</tp:taxon-name> Kulczyński, 1926 was described on the basis of the female holotype from Lake “Kurarotschnoje” (=Kurazhechnoye, ca. 56°10N; 161°45E, collected 9.06.1909) and <tp:taxon-name>Tmeticus dubius</tp:taxon-name> Kulczyński, 1926 was described on the basis of two females from Lake “Klutschevskoje” (= maybe Klyuchi Vil., c. 60 km from Kurarochnoye Lake). In his descriptions <xref ref-type="bibr" rid="B18">Kulczyński (1926)</xref> compared both species with <tp:taxon-name>Tmeticus tolli</tp:taxon-name>. Both species were transferred to <tp:taxon-name>Centromerus</tp:taxon-name> (a member of the <tp:taxon-name>Micronetinae</tp:taxon-name>, a different subfamily) by Reimoser (1919) and this transfer was not contested by Charitonov (1932). <xref ref-type="bibr" rid="B38">Sytschevskaya (1935)</xref>, who collected in the same places, suggested that both species, in addition to <tp:taxon-name>Gongylidium vile</tp:taxon-name> Kulczyński, 1885 (from Petropavlovsk-Kamchatski) maybe conspecific with <tp:taxon-name>Tmeticus tolli</tp:taxon-name>. <xref ref-type="bibr" rid="B12">Holm (1973)</xref> agreed with <xref ref-type="bibr" rid="B38">Sytschevskaya (1935)</xref>.<!--PageBreak--> <xref ref-type="bibr" rid="B9">Eskov (1994)</xref> and <xref ref-type="bibr" rid="B27">Mikhailov (1997)</xref> listed the threespecies as synonyms of <tp:taxon-name>Tmeticus tolli</tp:taxon-name>, but formal synonymies were not proposed. In addition, <tp:taxon-name>Gongylidium vile</tp:taxon-name> (listed as <tp:taxon-name>Oedothorax vilus</tp:taxon-name> in <xref ref-type="bibr" rid="B34">Platnick’s (2010)</xref> catalogue has date priority over <tp:taxon-name>Tmeticus tolli</tp:taxon-name>.</p><p>Although <xref ref-type="bibr" rid="B15">Kulczyński (1885)</xref> compared <tp:taxon-name>Gongylidium vile</tp:taxon-name> with European <tp:taxon-name>Oedothorax</tp:taxon-name> (the epigyne of <tp:taxon-name>Tmeticus tolli</tp:taxon-name> is very similar to those in <tp:taxon-name>Oedothorax</tp:taxon-name>), he mentioned the colour of the carapace “<italic>flavido-rufo</italic>” (yellow-red = orange), which is typical for <tp:taxon-name>Tmeticus tolli</tp:taxon-name> and such coloration is absent from <tp:taxon-name>Oedothorax</tp:taxon-name> species. Furthermore, no <tp:taxon-name>Oedothorax</tp:taxon-name> species has been recorded from Kamchatka. In order to retain stability we suggest suppression of the name <tp:taxon-name>Gongylidium vile</tp:taxon-name> Kulczyński, 1885, because it does not appear in the literature (except for catalogues and nomenclatorial notes), whereas <tp:taxon-name>Tmeticus tolli</tp:taxon-name> has been used in more than 25 publications by more than 10 different authors during the past 50 years (<xref ref-type="bibr" rid="B12">Holm 1973</xref>; <xref ref-type="bibr" rid="B8">Eskov 1988</xref>, <xref ref-type="bibr" rid="B9">1994</xref>; <xref ref-type="bibr" rid="B14">Koponen and Marusik 1992</xref>; <xref ref-type="bibr" rid="B22">Marusik et al. 1992</xref>, <xref ref-type="bibr" rid="B23">1993</xref>, <xref ref-type="bibr" rid="B25">2002</xref>; <xref ref-type="bibr" rid="B19">Marusik 1993</xref>, <xref ref-type="bibr" rid="B20">2005a</xref>-<xref ref-type="bibr" rid="B21">b</xref>; <xref ref-type="bibr" rid="B36">Rybalov et al. 2002</xref>; <xref ref-type="bibr" rid="B13">Hormiga 2000</xref>; <xref ref-type="bibr" rid="B39">Tanasevitch 2006</xref>; <xref ref-type="bibr" rid="B40">Trilikauskas and Tanasevitch 2006</xref>; etc.). We agree with Eskov about the status of these species and here formally propose three new synonymies: <tp:taxon-name>Gongylidium vile</tp:taxon-name> Kulczyński, 1885, syn. n. = <tp:taxon-name>Tmeticus difficilis</tp:taxon-name> Kulczyński, 1926, syn. n. and <tp:taxon-name>Tmeticus dubius</tp:taxon-name> Kulczyński, 1926, syn. n. = <tp:taxon-name>Tmeticus tolli</tp:taxon-name> Kulczyński, 1908.</p><!--PageBreak--></tp:treatment-sec><tp:treatment-sec sec-type="Distribution"><title>Distribution.</title><p>This species is distributed east of Yenisei (<xref ref-type="bibr" rid="B9">Eskov 1994</xref>) to Chukotka and southward to central Mongolia (<xref ref-type="bibr" rid="B24">Marusik and Logunov 1999: sub</xref>. <tp:taxon-name>Tmeticus affinis</tp:taxon-name>), Maritime Province of Russia (present data) and northern Sakhalin (<xref ref-type="bibr" rid="B9">Eskov 1994</xref>). <tp:taxon-name>Tmeticus tolli</tp:taxon-name> also occurs in northeastern China. YM saw one female specimen of this species in the collection of Baoding University (China).</p></tp:treatment-sec><tp:treatment-sec><!--Section generated to contain objects referenced in tp:taxon-treatment.--><fig id="F3" position="float" orientation="portrait"><label>Figures 10–20.</label><caption><p>Habitus and epigyne of <tp:taxon-name>Tmeticus affinis</tp:taxon-name> (<bold>10–11, 19</bold>), <tp:taxon-name>Paratmeticus bipunctis</tp:taxon-name> (<bold>12–14</bold>), <tp:taxon-name>Tmeticus tolli</tp:taxon-name> (<bold>15–16, 20</bold>), <tp:taxon-name>Tmeticus ornatus</tp:taxon-name> (<bold>17</bold>) and <tp:taxon-name>Tmeticus nigriceps</tp:taxon-name> (<bold>18</bold>). <bold>10, 12, 14–16</bold> male habitus, dorsal view 11, 13 female general appearance, dorsal view <bold>14, 17–20</bold> epigyne, ventral view <bold>15–16</bold> difference in the size between males from the same sample. (scale bar 0. 2 mm, if not otherwise indicated).</p></caption><graphic xmlns:xlink="http://www.w3.org/1999/xlink" xlink:href="ZooKeys-059-015-g003.jpg" position="float" orientation="portrait" xlink:type="simple"/></fig><fig id="F10" position="float" orientation="portrait"><label>Figures 49–53.</label><caption><p>Retrolateral view of the male palp of <tp:taxon-name>Tmeticus affinis</tp:taxon-name> (<bold>49</bold>), <tp:taxon-name>Tmeticus tolli</tp:taxon-name> (<bold>50</bold>), <tp:taxon-name>Tmeticus ornatus</tp:taxon-name> (<bold>51</bold>), <tp:taxon-name>Tmeticus nigriceps</tp:taxon-name> (<bold>52</bold>) and <tp:taxon-name>Paratmeticus bipunctis</tp:taxon-name> (<bold>53</bold>). (scale bar 0.1 mm).</p></caption><graphic xmlns:xlink="http://www.w3.org/1999/xlink" xlink:href="ZooKeys-059-015-g010.jpg" position="float" orientation="portrait" xlink:type="simple"/></fig><fig id="F11" position="float" orientation="portrait"><label>Figures 54–61.</label><caption><p>Embolic division of <tp:taxon-name>Tmeticus ornatus</tp:taxon-name> (<bold>54</bold>), <tp:taxon-name>Tmeticus nigriceps</tp:taxon-name> (<bold>55</bold>), <tp:taxon-name>Tmeticus tolli</tp:taxon-name> (<bold>56</bold>), <tp:taxon-name>Oreoneta</tp:taxon-name> sp. (<bold>57</bold>), <tp:taxon-name>Lophomma punctatum</tp:taxon-name> (<bold>58</bold>), <tp:taxon-name>Paratmeticus bipunctis</tp:taxon-name> (<bold>59–60</bold>) and <tp:taxon-name>Tmeticus affinis</tp:taxon-name> (<bold>61</bold>). Abbreviations: <bold><italic>Ap</italic></bold> – anterior radial process; <bold><italic>Em</italic></bold> - embolus proper; <bold><italic>Ma</italic></bold> – mastidion; <bold><italic>Me</italic></bold> - embolic membrane; <bold><italic>Pt</italic></bold> -  protegulum; <bold><italic>Sa</italic></bold> - distal suprategular apophysis; <bold><italic>Tp</italic></bold> - tailpiece; <bold><italic>Ts</italic></bold> - tegular sac.</p></caption><graphic xmlns:xlink="http://www.w3.org/1999/xlink" xlink:href="ZooKeys-059-015-g011.jpg" position="float" orientation="portrait" xlink:type="simple"/></fig></tp:treatment-sec><ref-list><ref id="B15"><mixed-citation xmlns:xlink="http://www.w3.org/1999/xlink" xlink:type="simple"><person-group><name name-style="western"><surname>Kulczyński</surname><given-names>W</given-names></name></person-group>(<year>1885</year>)<article-title> Araneae in Camtschadalia a Dre B. Dybowski collectae.</article-title><source>Pamiętnik Akademii umiejętnosci w Krakowie, wydzial matematyczno-przyrodniczy</source><volume>11</volume>:<fpage>1</fpage>-<lpage>60</lpage>.</mixed-citation></ref><ref id="B16"><mixed-citation xmlns:xlink="http://www.w3.org/1999/xlink" xlink:type="simple"><person-group><name name-style="western"><surname>Kulczyński</surname><given-names>W</given-names></name></person-group>(<year>1908</year>)<article-title>Araneae et Oribatidae expeditionum Rossicarum in insulas Novo-Sibiricasannis 1885–1886 et 1900–1903 susceptarum.</article-title><source>Mémoires de l’Académie Impériale des Sciences de St. Petersbourg (8)</source><volume>18</volume> (<issue>7</issue>):<fpage>1</fpage>-<lpage>97</lpage>.</mixed-citation></ref><ref id="B18"><mixed-citation xmlns:xlink="http://www.w3.org/1999/xlink" xlink:type="simple"><person-group><name name-style="western"><surname>Kulczyński</surname><given-names>W</given-names></name></person-group>(<year>1926</year>)<article-title> Arachnoidea Camtschadalica.</article-title><source>Yezhegodnik Zoologicheskogo Muzeya Akademii Nauk SSSR</source><volume>27</volume>:<fpage>29</fpage>-<lpage>72</lpage>.</mixed-citation></ref><ref id="B38"><mixed-citation xmlns:xlink="http://www.w3.org/1999/xlink" xlink:type="simple"><person-group><name name-style="western"><surname>Sytshevskaja</surname><given-names>VJ</given-names></name></person-group>(<year>1935</year>)<article-title> Étude sur les araignées de la Kamtchatka.</article-title><source>Folia Zoologica et Hydrobiologica</source><volume>8</volume>:<fpage>80</fpage>-<lpage>103</lpage>.</mixed-citation></ref><ref id="B12"><mixed-citation xmlns:xlink="http://www.w3.org/1999/xlink" xlink:type="simple"><person-group><name name-style="western"><surname>Holm</surname><given-names>E</given-names></name></person-group>(<year>1973</year>)<article-title> On the spiders collected during the Swedish expeditions to Novaya Zemlya and Yenisey in 1875 and 1876.</article-title><source>Zoologica Scripta</source><volume>2</volume>:<fpage>1</fpage>-<lpage>110</lpage>.</mixed-citation></ref><ref id="B9"><mixed-citation xmlns:xlink="http://www.w3.org/1999/xlink" xlink:type="simple"><person-group><name name-style="western"><surname>Eskov</surname><given-names>KY</given-names></name></person-group>(<year>1994</year>) <article-title>Catalogue of the linyphiid spiders of northern Asia (Arachnida, Araneae, Linyphiidae)</article-title>. <publisher-name>Pensoft Publishers</publisher-name>, <publisher-loc>Sofia-Moscow</publisher-loc>, <lpage>144</lpage> pp.</mixed-citation></ref><ref id="B24"><mixed-citation xmlns:xlink="http://www.w3.org/1999/xlink" xlink:type="simple"><person-group><name name-style="western"><surname>Marusik</surname><given-names>YM</given-names></name><name name-style="western"><surname>Logunov</surname><given-names>DV</given-names></name></person-group>(<year>1999</year>)<article-title> On the spiders (Aranei) collected in central Mongolia during a joint American-Mongolian-Russian expedition in 1997.</article-title><source>Arthropoda Selecta</source><volume>7</volume>:<fpage>233</fpage>-<lpage>254</lpage>.</mixed-citation></ref><ref id="B13"><mixed-citation xmlns:xlink="http://www.w3.org/1999/xlink" xlink:type="simple"><person-group><name name-style="western"><surname>Hormiga</surname><given-names>G</given-names></name></person-group>(<year>2000</year>)<article-title> Higher level phylogenetics of erigonine spiders (Araneae, Linyphiidae, Erigoninae).</article-title><source>Smithsonian Contributions to Zoology</source><volume>609</volume>:<fpage>1</fpage>-<lpage>160</lpage>.</mixed-citation></ref><ref id="B27"><mixed-citation xmlns:xlink="http://www.w3.org/1999/xlink" xlink:type="simple"><person-group><name name-style="western"><surname>Mikhailov</surname><given-names>KG</given-names></name></person-group>(<year>1997</year>) <source>Catalogue of the spiders of the territories of the former Soviet Union (Arachnida, Aranei)</source>. <publisher-name>Zoological Museum of the Moscow State University</publisher-name>, <publisher-loc>Moscow</publisher-loc>, <lpage>416</lpage> pp.</mixed-citation></ref><ref id="B34"><mixed-citation xmlns:xlink="http://www.w3.org/1999/xlink" xlink:type="simple"><person-group><name name-style="western"><surname>Platnick</surname><given-names>NI</given-names></name></person-group>(<year>2010</year>) <source>The world spider catalog, version 10.5. American Museum of Natural History</source>, <ext-link ext-link-type="uri" xlink:href="online at http://research.amnh.org/entomology/spiders/catalog/index.html" xlink:type="simple">online at http://research.amnh.org/entomology/spiders/catalog/index.html</ext-link></mixed-citation></ref><ref id="B8"><mixed-citation xmlns:xlink="http://www.w3.org/1999/xlink" xlink:type="simple"><person-group><name name-style="western"><surname>Eskov</surname><given-names>KY</given-names></name></person-group>(<year>1988</year>) <article-title>Spiders (Aranei) of central Siberia</article-title>. In: <person-group><name name-style="western"><surname>Rogacheva</surname><given-names>EV</given-names></name></person-group> (<role>Ed</role>) <source>Materialy po faune Srednei Sibiri i prilezhashchikh raionov Mongolii</source>. <publisher-name>Akademia Nauk</publisher-name>, <publisher-loc>Moscow</publisher-loc>, <fpage>101</fpage>–<lpage>155</lpage> [in Russian].</mixed-citation></ref><ref id="B14"><mixed-citation xmlns:xlink="http://www.w3.org/1999/xlink" xlink:type="simple"><person-group><name name-style="western"><surname>Koponen</surname><given-names>S</given-names></name><name name-style="western"><surname>Marusik</surname><given-names>YM</given-names></name></person-group>(<year>1992</year>)<article-title> Spiders (Araneae) from Central Yakutia, Siberia.</article-title><source>Entomologica Fennica</source><volume>3</volume>:<fpage>163</fpage>-<lpage>166</lpage>.</mixed-citation></ref><ref id="B22"><mixed-citation xmlns:xlink="http://www.w3.org/1999/xlink" xlink:type="simple"><person-group><name name-style="western"><surname>Marusik</surname><given-names>YM</given-names></name><name name-style="western"><surname>Eskov</surname><given-names>KY</given-names></name><name name-style="western"><surname>Kim</surname><given-names>JP</given-names></name></person-group>(<year>1992</year>) <article-title>A check-list of spiders (Aranei) of North-East Asia</article-title>. <source>Korean Arachnology</source><volume>8</volume>(<issue>1</issue>/2): <fpage>129</fpage>–<lpage>158</lpage>.</mixed-citation></ref><ref id="B23"><mixed-citation xmlns:xlink="http://www.w3.org/1999/xlink" xlink:type="simple"><person-group><name name-style="western"><surname>Marusik</surname><given-names>YM</given-names></name><name name-style="western"><surname>Eskov</surname><given-names>KY</given-names></name><name name-style="western"><surname>Koponen</surname><given-names>S</given-names></name><name name-style="western"><surname>Vinokurov</surname><given-names>NN</given-names></name></person-group>(<year>1993</year>) <article-title>A checklist of the spiders (Aranei) of Yakutia, Siberia</article-title>. <source>Arthropoda Selecta</source><volume>2</volume>(<issue>2</issue>): <lpage>6379</lpage>.</mixed-citation></ref><ref id="B25"><mixed-citation xmlns:xlink="http://www.w3.org/1999/xlink" xlink:type="simple"><person-group><name name-style="western"><surname>Marusik</surname><given-names>YM</given-names></name><name name-style="western"><surname>Rybalov</surname><given-names>LB</given-names></name><name name-style="western"><surname>Koponen</surname><given-names>S</given-names></name><name name-style="western"><surname>Tanasevitch</surname><given-names>AV</given-names></name></person-group>(<year>2002</year>)<article-title> Spiders (Aranei) of Middle Siberia, an updated check-list with a special reference to the Mirnoye Field Station.</article-title><source>Arthropoda Selecta</source><volume>10</volume> (<issue>4</issue>):<fpage>323</fpage>-<lpage>350</lpage>.</mixed-citation></ref><ref id="B19"><mixed-citation xmlns:xlink="http://www.w3.org/1999/xlink" xlink:type="simple"><person-group><name name-style="western"><surname>Marusik</surname><given-names>YM</given-names></name></person-group>(<year>1993</year>) <article-title>A check-list of spiders (Aranei) from the upper Kolyma</article-title>. <source>Multidisciplinary study in the Kontakt Field Station</source>. <publisher-loc>Vladivostok</publisher-loc>, <publisher-name>Dalnauka Press</publisher-name>, <fpage>206</fpage>–<lpage>223</lpage>. [In Russian]</mixed-citation></ref><ref id="B20"><mixed-citation xmlns:xlink="http://www.w3.org/1999/xlink" xlink:type="simple"><person-group><name name-style="western"><surname>Marusik</surname><given-names>YM</given-names></name></person-group>(<year>2005a</year>) <article-title>Arachnids (Arachnida: Aranei, Opiliones) of northern Cisokhotia</article-title>. <source>Euroasian Entomological Journal</source><volume>4</volume>(<issue>3</issue>): <fpage>187</fpage>–<lpage>208</lpage>. [In Russian].</mixed-citation></ref><ref id="B21"><mixed-citation xmlns:xlink="http://www.w3.org/1999/xlink" xlink:type="simple"><person-group><name name-style="western"><surname>Marusik</surname><given-names>YM</given-names></name></person-group>(<year>2005b</year>) <article-title>Spiders and harvestmen of the Taui Bay shore and adjacent parts of northern Cisokhotia</article-title>. <source>Biodiversity of Tauysk Bay of the Sea of Okhotsk</source>, <fpage>262</fpage>–<lpage>289</lpage>. [In Russian].</mixed-citation></ref><ref id="B36"><mixed-citation xmlns:xlink="http://www.w3.org/1999/xlink" xlink:type="simple"><person-group><name name-style="western"><surname>Rybalov</surname><given-names>LB</given-names></name><name name-style="western"><surname>Marusik</surname><given-names>YM</given-names></name><name name-style="western"><surname>Tanasevitch</surname><given-names>AV</given-names></name><name name-style="western"><surname>Vorobyeva</surname><given-names>IG</given-names></name><name name-style="western"><surname>Koponen</surname><given-names>S</given-names></name></person-group>(<year>2002</year>) <article-title>Spiders (Aranei) of the Yenisei River middle flow and environs of “Mirnoye” field station</article-title>. <source>Study of biological diversity along Yenisei Ecological transect. Animal world</source>. <publisher-loc>Moscow</publisher-loc>: <publisher-name>IEEP</publisher-name>: <fpage>70</fpage>–<lpage>95</lpage>. [In Russian]</mixed-citation></ref><ref id="B39"><mixed-citation xmlns:xlink="http://www.w3.org/1999/xlink" xlink:type="simple"><person-group><name name-style="western"><surname>Tanasevitch</surname><given-names>AV</given-names></name></person-group>(<year>2006</year>)<article-title> Linyphiid spiders of the Norsky Nature Reserve, Amurskaya Area, Russian Far East (Arachnida: Aranei).</article-title><source>Arthropoda Selecta</source><volume>14</volume> (<issue>4</issue>):<fpage>347</fpage>-<lpage>371</lpage>.</mixed-citation></ref><ref id="B40"><mixed-citation xmlns:xlink="http://www.w3.org/1999/xlink" xlink:type="simple"><person-group><name name-style="western"><surname>Trilikauskas</surname><given-names>LA</given-names></name><name name-style="western"><surname>Tanasevitch</surname><given-names>AV</given-names></name></person-group>(<year>2006</year>)<article-title> New records of the linyphiid spiders from the Bureinsky Nature Reserve, Khabarovsk Province, Russian Far East (Arachnida: Aranei: Linyphiidae).</article-title><source>Arthropoda Selecta</source><volume>14</volume> (<issue>4</issue>):<fpage>339</fpage>-<lpage>345</lpage>.</mixed-citation></ref></ref-list></tp:taxon-treatment>
