# Supplementary material for: A review of the Holarctic genus Tmeticus Menge, 1868 (Araneae, Linyphiidae), with a description of a new genus
Source: Zookeys. 2010 Oct 1;(59):15–37. doi: 10.3897/zookeys.59.508 (PMC3088341; doi:10.3897/zookeys.59.508)
Supplement: XML Treatment for Tmeticus nigriceps [file zookeys.59.508-treatment4.xml]

<!DOCTYPE tp:taxon-treatment
  PUBLIC "-//TaxonX//DTD Taxonomic Treatment Publishing DTD v0 20100105//EN" "tax-treatment-NSO.dtd">
<tp:taxon-treatment xmlns:tp="http://www.plazi.org/taxpub"><tp:treatment-meta><mixed-citation publication-type="journal"><person-group><name><surname>Marusik</surname><given-names>Yuri M.</given-names></name><name><surname>Koponen</surname><given-names>Seppo</given-names></name></person-group><article-title>A review of the Holarctic genus <italic>Tmeticus</italic> Menge, 1868 (Araneae, Linyphiidae), with a description of a new genus</article-title><source>Zookeys</source><day>1</day><month>10</month><year>2010</year><volume>2010</volume><issue>59</issue><fpage>15</fpage><lpage>37</lpage><pub-id pub-id-type="doi">10.3897/zookeys.59.508</pub-id></mixed-citation></tp:treatment-meta><tp:nomenclature><tp:taxon-name>
                    	<tp:taxon-name-part taxon-name-part-type="genus">Tmeticus</tp:taxon-name-part>
                    	<tp:taxon-name-part taxon-name-part-type="species">nigriceps</tp:taxon-name-part>
                    </tp:taxon-name><tp:taxon-authority>(Kulczyński, 1916)</tp:taxon-authority><xref ref-type="fig" rid="F3">Figs 18</xref><xref ref-type="fig" rid="F4">23–24</xref><xref ref-type="fig" rid="F7">35–44</xref><xref ref-type="fig" rid="F10">52</xref><xref ref-type="fig" rid="F11">55</xref><tp:nomenclature-citation-list><tp:nomenclature-citation><tp:taxon-name>Gongylidium nigriceps</tp:taxon-name><comment><xref ref-type="bibr" rid="B17">Kulczyński 1916: 8</xref>, pl. 1, f. 10 (♀).</comment></tp:nomenclature-citation><tp:nomenclature-citation><tp:taxon-name>Tmeticus nigriceps</tp:taxon-name><comment>: <xref ref-type="bibr" rid="B12">Holm 1973: 89</xref>.</comment></tp:nomenclature-citation><tp:nomenclature-citation><tp:taxon-name>Tmeticus nigriceps</tp:taxon-name><comment>: <xref ref-type="bibr" rid="B9">Eskov 1994: 107</xref>.</comment></tp:nomenclature-citation></tp:nomenclature-citation-list></tp:nomenclature><tp:treatment-sec sec-type="Misidentifications"><title>Misidentifications.</title><p>(all refer to <tp:taxon-name>Zornella cultrigera</tp:taxon-name> (L. Koch, 1879) see <xref ref-type="bibr" rid="B12">Holm (1973)</xref>:</p><p><tp:taxon-name>Gongylidium nigriceps</tp:taxon-name>: <xref ref-type="bibr" rid="B41">Tullgren 1955: 355</xref>, f. 56 (♀).</p><p><tp:taxon-name>Gongylidium nigriceps</tp:taxon-name>: <xref ref-type="bibr" rid="B11">Hauge 1969: 6</xref>, f. 12 (♀).</p></tp:treatment-sec><tp:treatment-sec sec-type="Material examined"><title>Material examined.</title><p>RUSSIA: <bold><italic>Arkhangel’sk</italic></bold> Area: 1♂ (IBPN), Barents Sea, Dolgiy Ilsand, 69°12'N, Summer 2004 (O.L. Makarova). <bold><italic>Polar Ural</italic></bold>: 1♂ (ZMUT), Oktyabrskij, Ob River shore, <tp:taxon-name>Salix viminalis</tp:taxon-name> vegetation, 12.-13.7.1994 (S. Koponen); 1♀ (PSU-95), North Ural expedition by Fridolin, sample 36, Sob’ River right bank, 4.07.1925 (V. Fridolin).<!--PageBreak--> <bold><italic>Yamal</italic></bold> Peninsula: 1♂ 5♀ (ZMMU), Yorkugayakha River, environs of “Canary” trading station, riparian willow stand, 08.07.2002 (D. Osipov); 4♂ 1♀ (ZMMU), south Yamal, Shchuchye Vill, Shchuchya River (A.L. Tikhomirova); 1♂ (PSU-96), South Yamal, Khadyta-Yakha River, meadow valley, pitfall traps, 8.08.1982 (S.L. Esyunin); 1♂ 1♀ (PSU-97), same locality, river bank, drift, 26.07.1981 (S.L. Esyunin). <bold><italic>Taimyr</italic></bold> Peninsula: 1♂ 1♀ (ZMMU), Taimyr Reserve, Novaya River, Ary-Mas Site, 25.07.1992 (A.B. Ryvkin); 10♂ 1♀ (ZMMU), SW Taimyr, Nyapan’ Ridge, 70°09N; 87°47E, Carex-moss bog, pitfall trapping, 1–10.08.1999 (D. Osipov); 3♂ (ZMMU), NW shore of Pyasino Lake, 70°04'54N; 87°32'12E, Carex bog with sphagnum tussocks, 10–20.07.1999 (D. Osipov); 3♂ 2♀ NW shore of Pyasino Lake, 70°04'54N; 87°32'17E, Carex bog with sphagnum tussocks, Summer 1999 (D. Osipov); 2♀ (ZMMU), NW shore of Pyasino Lake, Lazannakh Lake, sandy beach, 70°05'47N; 87°26'28E, 1–10.07.1999 (D. Osipov). <bold><italic>Yakutia</italic></bold>: 2♀ (IBPN), Yana River down flow, environs of Kular Village, 70°35N; 134°34E, grass-herb- <tp:taxon-name>Arctagrostis</tp:taxon-name> meadow on the former open mine, Summer, 2000 (N.K.Potapova). <bold><italic>Chukotka</italic></bold>: 2♂ (IBPN), western Chukotka, Chaun River mouth part, 68.810°N; 170.432°E,<!--PageBreak--> Summer, 1986 (A.S. Ryabukhin); 1♂ (IBPN), western Chukotka, Chaun Bay, Pucheveyem River mouth, 25.07.1985 (A.S. Ryabukhin); 1♂ (IBPN) Lamutskoye Vil., 65°32'39N; 168°51'08E, along creek, 17.08.1968 (Novikova); 1♂ (IBPN), western Chukotka, Markovo Town, July 1986 (G. Chernova); 1♂ (IBPN), Vulvyveyem River upper flow, Gytlenumkuum Stand, 67°10N; 178°E, 8.06.1988 (Yu.M. Marusik).</p><fig id="F7" position="float" orientation="portrait"><label>Figures 35–39.</label><caption><p>Copulatory organs and male carapace of <tp:taxon-name>Tmeticus nigriceps</tp:taxon-name>. <bold>35</bold> male palp, retrolateral view <bold>36</bold> palpal tibia, dorso-lateral view <bold>37</bold> whole male palp, retrolateral view <bold>38</bold> male carapace, dorsal view <bold>39</bold> epigyne, ventral view. (scale bar 0.1 mm).</p></caption><graphic xmlns:xlink="http://www.w3.org/1999/xlink" xlink:href="ZooKeys-059-015-g007.jpg" position="float" orientation="portrait" xlink:type="simple"/></fig><fig id="F8" position="float" orientation="portrait"><label>Figures 40–44.</label><caption><p>Copulatory organs of <tp:taxon-name>Tmeticus nigriceps</tp:taxon-name>. <bold>40</bold> male palp, retrolateral view <bold>41</bold> male palp, prolateral view <bold>42</bold> male palp, dorso-prolateral view <bold>43</bold> epigyne, ventral view <bold>44</bold> epigyne, caudal view. Abbreviations: <bold><italic>Ap</italic></bold> – anterior radial process; <bold><italic>Em</italic></bold> - embolus proper; <bold><italic>Me</italic></bold> - embolic membrane; <bold><italic>Ts</italic></bold> - tegular sac.</p></caption><graphic xmlns:xlink="http://www.w3.org/1999/xlink" xlink:href="ZooKeys-059-015-g008.jpg" position="float" orientation="portrait" xlink:type="simple"/></fig><fig id="F9" position="float" orientation="portrait"><label>Figures 45–48.</label><caption><p>Copulatory organs of <tp:taxon-name>Tmeticus ornatus</tp:taxon-name>. <bold>45</bold> male palp, retrolateral view <bold>46</bold> male palpal patella and tibia, retrolateral view <bold>47</bold> epigyne, caudal view <bold>48</bold> epigyne, ventral view. Abbreviations: <bold><italic>Tt</italic></bold> – patellar tooth.</p></caption><graphic xmlns:xlink="http://www.w3.org/1999/xlink" xlink:href="ZooKeys-059-015-g009.jpg" position="float" orientation="portrait" xlink:type="simple"/></fig><fig id="F10" position="float" orientation="portrait"><label>Figures 49–53.</label><caption><p>Retrolateral view of the male palp of <tp:taxon-name>Tmeticus affinis</tp:taxon-name> (<bold>49</bold>), <tp:taxon-name>Tmeticus tolli</tp:taxon-name> (<bold>50</bold>), <tp:taxon-name>Tmeticus ornatus</tp:taxon-name> (<bold>51</bold>), <tp:taxon-name>Tmeticus nigriceps</tp:taxon-name> (<bold>52</bold>) and <tp:taxon-name>Paratmeticus bipunctis</tp:taxon-name> (<bold>53</bold>). (scale bar 0.1 mm).</p></caption><graphic xmlns:xlink="http://www.w3.org/1999/xlink" xlink:href="ZooKeys-059-015-g010.jpg" position="float" orientation="portrait" xlink:type="simple"/></fig></tp:treatment-sec><tp:treatment-sec sec-type="Diagnosis"><title>Diagnosis.</title><p><tp:taxon-name>Tmeticus nigriceps</tp:taxon-name> is easily distinguished from the other Palaearctic species by the dark cephalic region contrasting with the reddish thoracic area. Only the Nearctic <tp:taxon-name>Tmeticus ornatus</tp:taxon-name> has a similar colour pattern. The male palp is almost undistinguishable from the Siberian <tp:taxon-name>Tmeticus tolli</tp:taxon-name><!--PageBreak--> and the Nearctic <tp:taxon-name>Tmeticus ornatus</tp:taxon-name>. In addition to the carapace pattern, females can be distinguished by the shape of their epigyne.</p></tp:treatment-sec><tp:treatment-sec sec-type="Description"><title>Description.</title><p>♀ 2.9–3.3, ♂ 2.3–2.7. TmI 0.69–0.72. Carapace orange with dark, blackish cephalic region (<xref ref-type="fig" rid="F4">Figs 23–24</xref>, <xref ref-type="fig" rid="F7">38</xref>) and chelicera. Legs orange. Abdomen black. Palp as in <xref ref-type="fig" rid="F7">Figs 35–37</xref>, <xref ref-type="fig" rid="F8">40–42</xref>, <xref ref-type="fig" rid="F10">52</xref>, epigyne as in <xref ref-type="fig" rid="F3">Figs 18</xref>, <xref ref-type="fig" rid="F7">39</xref>, <xref ref-type="fig" rid="F8">43–44</xref>.</p></tp:treatment-sec><tp:treatment-sec sec-type="Comments"><title>Comments.</title><p><xref ref-type="bibr" rid="B12">Holm (1973)</xref> re-examined the specimens from Sweden identified and recorded as <tp:taxon-name>Gongylidiun nigriceps</tp:taxon-name> by <xref ref-type="bibr" rid="B41">Tullgren (1955)</xref> and concluded that they were misidentifications of <tp:taxon-name>Zornella cultrigera</tp:taxon-name> (L. Koch, 1879). The figure of the female epigyne from Norway in <xref ref-type="bibr" rid="B11">Hauge (1969)</xref> identified as <tp:taxon-name>Gongylidium nigriceps</tp:taxon-name> also refers to <tp:taxon-name>Zornella cultrigera</tp:taxon-name>.</p><!--PageBreak--></tp:treatment-sec><tp:treatment-sec sec-type="Distribution"><title>Distribution.</title><p>This species is known from Dolgiy Island and the Polar Urals to Chukotka (<xref ref-type="bibr" rid="B9">Eskov 1994</xref>). It is restricted to the tundra zone.</p><fig id="F11" position="float" orientation="portrait"><label>Figures 54–61.</label><caption><p>Embolic division of <tp:taxon-name>Tmeticus ornatus</tp:taxon-name> (<bold>54</bold>), <tp:taxon-name>Tmeticus nigriceps</tp:taxon-name> (<bold>55</bold>), <tp:taxon-name>Tmeticus tolli</tp:taxon-name> (<bold>56</bold>), <tp:taxon-name>Oreoneta</tp:taxon-name> sp. (<bold>57</bold>), <tp:taxon-name>Lophomma punctatum</tp:taxon-name> (<bold>58</bold>), <tp:taxon-name>Paratmeticus bipunctis</tp:taxon-name> (<bold>59–60</bold>) and <tp:taxon-name>Tmeticus affinis</tp:taxon-name> (<bold>61</bold>). Abbreviations: <bold><italic>Ap</italic></bold> – anterior radial process; <bold><italic>Em</italic></bold> - embolus proper; <bold><italic>Ma</italic></bold> – mastidion; <bold><italic>Me</italic></bold> - embolic membrane; <bold><italic>Pt</italic></bold> -  protegulum; <bold><italic>Sa</italic></bold> - distal suprategular apophysis; <bold><italic>Tp</italic></bold> - tailpiece; <bold><italic>Ts</italic></bold> - tegular sac.</p></caption><graphic xmlns:xlink="http://www.w3.org/1999/xlink" xlink:href="ZooKeys-059-015-g011.jpg" position="float" orientation="portrait" xlink:type="simple"/></fig><fig id="F12" position="float" orientation="portrait"><label>Figures 62–65.</label><caption><p>Copulatory organs of <tp:taxon-name>Paratmeticus bipunctis</tp:taxon-name>. <bold>62</bold> male palp, retrolateral view <bold>63</bold> male palpal tibia, dorso-retrolateral view <bold>64</bold> whole male palp <bold>65</bold> epigyne, ventral view.</p></caption><graphic xmlns:xlink="http://www.w3.org/1999/xlink" xlink:href="ZooKeys-059-015-g012.jpg" position="float" orientation="portrait" xlink:type="simple"/></fig><fig id="F13" position="float" orientation="portrait"><label>Figures 66–73.</label><caption><p>Copulatory organs and male chelicera of <tp:taxon-name>Paratmeticus bipunctis</tp:taxon-name>. <bold>66</bold> male palp, retrolateral view <bold>67</bold> male palp, ventral view <bold>68</bold> male chelicera inner view <bold>69</bold> male palp, from above <bold>70</bold> male palp, prolateral view <bold>71</bold> male palp, dorsal view <bold>72–73</bold> epigyne, ventral and caudal view. Arrows show the cheliceral teeth. Abbreviations: <bold><italic>Ap</italic></bold> – anterior radial process; <bold><italic>Em</italic></bold> - embolus proper; <bold><italic>Ma</italic></bold> – mastidion; <bold><italic>Me</italic></bold> – embolic membrane; <bold><italic>Sa</italic></bold> - distal suprategular apophysis; <bold><italic>Tp</italic></bold> - tailpiece; <bold><italic>Ts</italic></bold> - tegular sac.</p></caption><graphic xmlns:xlink="http://www.w3.org/1999/xlink" xlink:href="ZooKeys-059-015-g013.jpg" position="float" orientation="portrait" xlink:type="simple"/></fig></tp:treatment-sec><tp:treatment-sec><!--Section generated to contain objects referenced in tp:taxon-treatment.--><fig id="F3" position="float" orientation="portrait"><label>Figures 10–20.</label><caption><p>Habitus and epigyne of <tp:taxon-name>Tmeticus affinis</tp:taxon-name> (<bold>10–11, 19</bold>), <tp:taxon-name>Paratmeticus bipunctis</tp:taxon-name> (<bold>12–14</bold>), <tp:taxon-name>Tmeticus tolli</tp:taxon-name> (<bold>15–16, 20</bold>), <tp:taxon-name>Tmeticus ornatus</tp:taxon-name> (<bold>17</bold>) and <tp:taxon-name>Tmeticus nigriceps</tp:taxon-name> (<bold>18</bold>). <bold>10, 12, 14–16</bold> male habitus, dorsal view 11, 13 female general appearance, dorsal view <bold>14, 17–20</bold> epigyne, ventral view <bold>15–16</bold> difference in the size between males from the same sample. (scale bar 0. 2 mm, if not otherwise indicated).</p></caption><graphic xmlns:xlink="http://www.w3.org/1999/xlink" xlink:href="ZooKeys-059-015-g003.jpg" position="float" orientation="portrait" xlink:type="simple"/></fig><fig id="F4" position="float" orientation="portrait"><label>Figures 21–26.</label><caption><p>Habitus of <tp:taxon-name>Tmeticus ornatus</tp:taxon-name> (<bold>21–22</bold>), <tp:taxon-name>Tmeticus nigriceps</tp:taxon-name> (<bold>23–24</bold>) and <tp:taxon-name>Tmeticus tolli</tp:taxon-name> (<bold>25–26</bold>). <bold>21, 23, 25</bold> male, dorsal view <bold>22, 24, 26</bold> female, dorsal view.</p></caption><graphic xmlns:xlink="http://www.w3.org/1999/xlink" xlink:href="ZooKeys-059-015-g004.jpg" position="float" orientation="portrait" xlink:type="simple"/></fig></tp:treatment-sec><ref-list><ref id="B17"><mixed-citation xmlns:xlink="http://www.w3.org/1999/xlink" xlink:type="simple"><person-group><name name-style="western"><surname>Kulczyński</surname><given-names>W</given-names></name></person-group>(<year>1916</year>)<article-title> Araneae Sibiriae occidentalis arcticae.</article-title><source>Mémoires del’Académie Impériale des Sciencesde Petrograd (8)</source><volume>28</volume> (<issue>11</issue>):<fpage>1</fpage>-<lpage>44</lpage>.</mixed-citation></ref><ref id="B12"><mixed-citation xmlns:xlink="http://www.w3.org/1999/xlink" xlink:type="simple"><person-group><name name-style="western"><surname>Holm</surname><given-names>E</given-names></name></person-group>(<year>1973</year>)<article-title> On the spiders collected during the Swedish expeditions to Novaya Zemlya and Yenisey in 1875 and 1876.</article-title><source>Zoologica Scripta</source><volume>2</volume>:<fpage>1</fpage>-<lpage>110</lpage>.</mixed-citation></ref><ref id="B9"><mixed-citation xmlns:xlink="http://www.w3.org/1999/xlink" xlink:type="simple"><person-group><name name-style="western"><surname>Eskov</surname><given-names>KY</given-names></name></person-group>(<year>1994</year>) <article-title>Catalogue of the linyphiid spiders of northern Asia (Arachnida, Araneae, Linyphiidae)</article-title>. <publisher-name>Pensoft Publishers</publisher-name>, <publisher-loc>Sofia-Moscow</publisher-loc>, <lpage>144</lpage> pp.</mixed-citation></ref><ref id="B41"><mixed-citation xmlns:xlink="http://www.w3.org/1999/xlink" xlink:type="simple"><person-group><name name-style="western"><surname>Tullgren</surname><given-names>A</given-names></name></person-group>(<year>1955</year>)<article-title> Zur Kenntnis schwedischer Erigoniden. Arkiv för Zoologi (N.S.</article-title><source>)</source><volume>7</volume>:<fpage>295</fpage>-<lpage>389</lpage>.</mixed-citation></ref><ref id="B11"><mixed-citation xmlns:xlink="http://www.w3.org/1999/xlink" xlink:type="simple"><person-group><name name-style="western"><surname>Hauge</surname><given-names>E</given-names></name></person-group>(<year>1969</year>)<article-title> Six species of spiders (Araneae) new to Norway.</article-title><source>Norsk Entomologisk Tidsskrift</source><volume>16</volume>:<fpage>1</fpage>-<lpage>8</lpage>.</mixed-citation></ref></ref-list></tp:taxon-treatment>
