# Supplementary material for: A review of the Holarctic genus Tmeticus Menge, 1868 (Araneae, Linyphiidae), with a description of a new genus
Source: Zookeys. 2010 Oct 1;(59):15–37. doi: 10.3897/zookeys.59.508 (PMC3088341; doi:10.3897/zookeys.59.508)
Supplement: XML Treatment for Tmeticus ornatus [file zookeys.59.508-treatment5.xml]

<!DOCTYPE tp:taxon-treatment
  PUBLIC "-//TaxonX//DTD Taxonomic Treatment Publishing DTD v0 20100105//EN" "tax-treatment-NSO.dtd">
<tp:taxon-treatment xmlns:tp="http://www.plazi.org/taxpub"><tp:treatment-meta><mixed-citation publication-type="journal"><person-group><name><surname>Marusik</surname><given-names>Yuri M.</given-names></name><name><surname>Koponen</surname><given-names>Seppo</given-names></name></person-group><article-title>A review of the Holarctic genus <italic>Tmeticus</italic> Menge, 1868 (Araneae, Linyphiidae), with a description of a new genus</article-title><source>Zookeys</source><day>1</day><month>10</month><year>2010</year><volume>2010</volume><issue>59</issue><fpage>15</fpage><lpage>37</lpage><pub-id pub-id-type="doi">10.3897/zookeys.59.508</pub-id></mixed-citation></tp:treatment-meta><tp:nomenclature><tp:taxon-name>
                    	<tp:taxon-name-part taxon-name-part-type="genus">Tmeticus</tp:taxon-name-part>
                    	<tp:taxon-name-part taxon-name-part-type="species">ornatus</tp:taxon-name-part>
                    </tp:taxon-name><tp:taxon-authority>(Emerton, 1914)</tp:taxon-authority><xref ref-type="fig" rid="F7">Figs 17</xref><xref ref-type="fig" rid="F4">21–22</xref><xref ref-type="fig" rid="F9">45–48</xref><xref ref-type="fig" rid="F10">51</xref><xref ref-type="fig" rid="F11">54</xref><tp:nomenclature-citation-list><tp:nomenclature-citation><tp:taxon-name>Gongylidium ornatus</tp:taxon-name><comment><xref ref-type="bibr" rid="B7">Emerton 1914: 263</xref>, pl. 8, f. 3 (♂).</comment></tp:nomenclature-citation><tp:nomenclature-citation><tp:taxon-name>Tmeticus ornatus</tp:taxon-name><comment>: <xref ref-type="bibr" rid="B1">Bishop and Crosby 1935: 227</xref>, pl. 18, f. 22–26 (♂♀).</comment></tp:nomenclature-citation><tp:nomenclature-citation><tp:taxon-name>Tmeticus ornatus</tp:taxon-name><comment>: <xref ref-type="bibr" rid="B33">Paquin and Dupérré 2003: 122</xref>, f. 1284–1286 (♂♀).</comment></tp:nomenclature-citation></tp:nomenclature-citation-list></tp:nomenclature><tp:treatment-sec sec-type="Material examined"><title>Material examined.</title><p>CANADA: 4♂ 4♀ (ZMMU), <bold><italic>Saskatchewan</italic></bold>, Lady Lake, sedge tops – flooded marsh, 13–15.04.1971 (D.J. Buckle); 3♂ 3♀ (ZMUT), same locality, marsh, late April, 1978 (J.V. Buckle).</p></tp:treatment-sec><tp:treatment-sec sec-type="Diagnosis"><title>Diagnosis.</title><p>Differs from <tp:taxon-name>Tmeticus affinis</tp:taxon-name>, which also occurs in the Nearctic Region, by the carapace colour (black cephalic region and red-orange thoracic area in <tp:taxon-name>Tmeticus ornatus</tp:taxon-name>, carapace uniformly brown in <tp:taxon-name>Tmeticus affinis</tp:taxon-name>). The males are easily separated by their tibial apophyses (one apophysis with a claw-like processes in <tp:taxon-name>Tmeticus affinis</tp:taxon-name> and two separate apophyses in <tp:taxon-name>Tmeticus ornatus</tp:taxon-name>); the females have distinctly different epigynes.</p><!--PageBreak--></tp:treatment-sec><tp:treatment-sec sec-type="Description"><title>Description.</title><p>♂ 2.5–3.3, ♀ 2.8–35. TmI 0.73–0.78. Carapace orange with darker cephalic region. Abdomen dark. Palp as in <xref ref-type="fig" rid="F9">Figs 45–46</xref>, <xref ref-type="fig" rid="F10">51</xref>, <xref ref-type="fig" rid="F11">54</xref>. Epigyne as in <xref ref-type="fig" rid="F3">Figs 17</xref>, <xref ref-type="fig" rid="F9">47–48</xref>.</p></tp:treatment-sec><tp:treatment-sec sec-type="Distribution"><title>Distribution.</title><p>This species has a trans-Nearctic distribution, recorded from British Columbia to Quebec and south to New York (<xref ref-type="bibr" rid="B4">Buckle et al. 2001</xref>). It does not occur north of 55°N and has a more southern distribution in comparison to the Palaearctic <tp:taxon-name>Tmeticus affinis</tp:taxon-name>, <tp:taxon-name>Tmeticus tolli</tp:taxon-name> and <tp:taxon-name>Tmeticus nigriceps</tp:taxon-name>.</p></tp:treatment-sec><tp:treatment-sec><!--Section generated to contain objects referenced in tp:taxon-treatment.--><fig id="F7" position="float" orientation="portrait"><label>Figures 35–39.</label><caption><p>Copulatory organs and male carapace of <tp:taxon-name>Tmeticus nigriceps</tp:taxon-name>. <bold>35</bold> male palp, retrolateral view <bold>36</bold> palpal tibia, dorso-lateral view <bold>37</bold> whole male palp, retrolateral view <bold>38</bold> male carapace, dorsal view <bold>39</bold> epigyne, ventral view. (scale bar 0.1 mm).</p></caption><graphic xmlns:xlink="http://www.w3.org/1999/xlink" xlink:href="ZooKeys-059-015-g007.jpg" position="float" orientation="portrait" xlink:type="simple"/></fig><fig id="F4" position="float" orientation="portrait"><label>Figures 21–26.</label><caption><p>Habitus of <tp:taxon-name>Tmeticus ornatus</tp:taxon-name> (<bold>21–22</bold>), <tp:taxon-name>Tmeticus nigriceps</tp:taxon-name> (<bold>23–24</bold>) and <tp:taxon-name>Tmeticus tolli</tp:taxon-name> (<bold>25–26</bold>). <bold>21, 23, 25</bold> male, dorsal view <bold>22, 24, 26</bold> female, dorsal view.</p></caption><graphic xmlns:xlink="http://www.w3.org/1999/xlink" xlink:href="ZooKeys-059-015-g004.jpg" position="float" orientation="portrait" xlink:type="simple"/></fig><fig id="F9" position="float" orientation="portrait"><label>Figures 45–48.</label><caption><p>Copulatory organs of <tp:taxon-name>Tmeticus ornatus</tp:taxon-name>. <bold>45</bold> male palp, retrolateral view <bold>46</bold> male palpal patella and tibia, retrolateral view <bold>47</bold> epigyne, caudal view <bold>48</bold> epigyne, ventral view. Abbreviations: <bold><italic>Tt</italic></bold> – patellar tooth.</p></caption><graphic xmlns:xlink="http://www.w3.org/1999/xlink" xlink:href="ZooKeys-059-015-g009.jpg" position="float" orientation="portrait" xlink:type="simple"/></fig><fig id="F10" position="float" orientation="portrait"><label>Figures 49–53.</label><caption><p>Retrolateral view of the male palp of <tp:taxon-name>Tmeticus affinis</tp:taxon-name> (<bold>49</bold>), <tp:taxon-name>Tmeticus tolli</tp:taxon-name> (<bold>50</bold>), <tp:taxon-name>Tmeticus ornatus</tp:taxon-name> (<bold>51</bold>), <tp:taxon-name>Tmeticus nigriceps</tp:taxon-name> (<bold>52</bold>) and <tp:taxon-name>Paratmeticus bipunctis</tp:taxon-name> (<bold>53</bold>). (scale bar 0.1 mm).</p></caption><graphic xmlns:xlink="http://www.w3.org/1999/xlink" xlink:href="ZooKeys-059-015-g010.jpg" position="float" orientation="portrait" xlink:type="simple"/></fig><fig id="F11" position="float" orientation="portrait"><label>Figures 54–61.</label><caption><p>Embolic division of <tp:taxon-name>Tmeticus ornatus</tp:taxon-name> (<bold>54</bold>), <tp:taxon-name>Tmeticus nigriceps</tp:taxon-name> (<bold>55</bold>), <tp:taxon-name>Tmeticus tolli</tp:taxon-name> (<bold>56</bold>), <tp:taxon-name>Oreoneta</tp:taxon-name> sp. (<bold>57</bold>), <tp:taxon-name>Lophomma punctatum</tp:taxon-name> (<bold>58</bold>), <tp:taxon-name>Paratmeticus bipunctis</tp:taxon-name> (<bold>59–60</bold>) and <tp:taxon-name>Tmeticus affinis</tp:taxon-name> (<bold>61</bold>). Abbreviations: <bold><italic>Ap</italic></bold> – anterior radial process; <bold><italic>Em</italic></bold> - embolus proper; <bold><italic>Ma</italic></bold> – mastidion; <bold><italic>Me</italic></bold> - embolic membrane; <bold><italic>Pt</italic></bold> -  protegulum; <bold><italic>Sa</italic></bold> - distal suprategular apophysis; <bold><italic>Tp</italic></bold> - tailpiece; <bold><italic>Ts</italic></bold> - tegular sac.</p></caption><graphic xmlns:xlink="http://www.w3.org/1999/xlink" xlink:href="ZooKeys-059-015-g011.jpg" position="float" orientation="portrait" xlink:type="simple"/></fig><fig id="F3" position="float" orientation="portrait"><label>Figures 10–20.</label><caption><p>Habitus and epigyne of <tp:taxon-name>Tmeticus affinis</tp:taxon-name> (<bold>10–11, 19</bold>), <tp:taxon-name>Paratmeticus bipunctis</tp:taxon-name> (<bold>12–14</bold>), <tp:taxon-name>Tmeticus tolli</tp:taxon-name> (<bold>15–16, 20</bold>), <tp:taxon-name>Tmeticus ornatus</tp:taxon-name> (<bold>17</bold>) and <tp:taxon-name>Tmeticus nigriceps</tp:taxon-name> (<bold>18</bold>). <bold>10, 12, 14–16</bold> male habitus, dorsal view 11, 13 female general appearance, dorsal view <bold>14, 17–20</bold> epigyne, ventral view <bold>15–16</bold> difference in the size between males from the same sample. (scale bar 0. 2 mm, if not otherwise indicated).</p></caption><graphic xmlns:xlink="http://www.w3.org/1999/xlink" xlink:href="ZooKeys-059-015-g003.jpg" position="float" orientation="portrait" xlink:type="simple"/></fig></tp:treatment-sec><ref-list><ref id="B7"><mixed-citation xmlns:xlink="http://www.w3.org/1999/xlink" xlink:type="simple"><person-group><name name-style="western"><surname>Emerton</surname><given-names>JH</given-names></name></person-group>(<year>1914</year>)<article-title> New spiders from the neighborhood of Ithaca.</article-title><source>Journal of New York Entomological Society</source><volume>22</volume>:<fpage>262</fpage>-<lpage>264</lpage>.</mixed-citation></ref><ref id="B1"><mixed-citation xmlns:xlink="http://www.w3.org/1999/xlink" xlink:type="simple"><person-group><name name-style="western"><surname>Bishop</surname><given-names>SC</given-names></name><name name-style="western"><surname>Crosby</surname><given-names>CR</given-names></name></person-group>(<year>1935</year>) <article-title>Studies in American spiders: miscellaneous genera of Erigoneae, part I.</article-title><source>Journal of New York Entomological Society</source><volume>43</volume>: <fpage>217</fpage>–241, 255–<lpage>280</lpage>.</mixed-citation></ref><ref id="B33"><mixed-citation xmlns:xlink="http://www.w3.org/1999/xlink" xlink:type="simple"><person-group><name name-style="western"><surname>Paquin</surname><given-names>P</given-names></name><name name-style="western"><surname>Dupérré</surname><given-names>N</given-names></name></person-group>(<year>2003</year>)<article-title> Guide d’identification des araignées de Québec.</article-title><source>Fabreries, Supplement</source><volume>11</volume>:<fpage>1</fpage>-<lpage>251</lpage>.</mixed-citation></ref><ref id="B4"><mixed-citation xmlns:xlink="http://www.w3.org/1999/xlink" xlink:type="simple"><person-group><name name-style="western"><surname>Buckle</surname><given-names>DJ</given-names></name><name name-style="western"><surname>Carroll</surname><given-names>D</given-names></name><name name-style="western"><surname>Crawford</surname><given-names>RL</given-names></name><name name-style="western"><surname>Roth</surname><given-names>VD</given-names></name></person-group>(<year>2001</year>)<article-title> Linyphiidae and Pimoidae of America north of Mexico: checklist, synonymy, and literature.</article-title><source>Fabreries, Supplement</source><volume>10</volume>:<fpage>89</fpage>-<lpage>191</lpage>.</mixed-citation></ref></ref-list></tp:taxon-treatment>
