# Supplementary material for: A review of the Holarctic genus Tmeticus Menge, 1868 (Araneae, Linyphiidae), with a description of a new genus
Source: Zookeys. 2010 Oct 1;(59):15–37. doi: 10.3897/zookeys.59.508 (PMC3088341; doi:10.3897/zookeys.59.508)
Supplement: XML Treatment for Tmeticus neserigonoides [file zookeys.59.508-treatment6.xml]

<!DOCTYPE tp:taxon-treatment
  PUBLIC "-//TaxonX//DTD Taxonomic Treatment Publishing DTD v0 20100105//EN" "tax-treatment-NSO.dtd">
<tp:taxon-treatment xmlns:tp="http://www.plazi.org/taxpub"><tp:treatment-meta><mixed-citation publication-type="journal"><person-group><name><surname>Marusik</surname><given-names>Yuri M.</given-names></name><name><surname>Koponen</surname><given-names>Seppo</given-names></name></person-group><article-title>A review of the Holarctic genus <italic>Tmeticus</italic> Menge, 1868 (Araneae, Linyphiidae), with a description of a new genus</article-title><source>Zookeys</source><day>1</day><month>10</month><year>2010</year><volume>2010</volume><issue>59</issue><fpage>15</fpage><lpage>37</lpage><pub-id pub-id-type="doi">10.3897/zookeys.59.508</pub-id></mixed-citation></tp:treatment-meta><tp:nomenclature><tp:taxon-name>
                    	<tp:taxon-name-part taxon-name-part-type="genus">Tmeticus</tp:taxon-name-part>
                    	<tp:taxon-name-part taxon-name-part-type="species">neserigonoides</tp:taxon-name-part>
                    </tp:taxon-name><tp:taxon-authority>Saito &amp; Ono, 2001</tp:taxon-authority><tp:nomenclature-citation-list><tp:nomenclature-citation><tp:taxon-name>Tmeticus neserigonoides</tp:taxon-name><comment><xref ref-type="bibr" rid="B37">Saito and Ono 2001: 9</xref>, f. 15–20 (♂♀).</comment></tp:nomenclature-citation><tp:nomenclature-citation><tp:taxon-name>Tmeticus neserigonoides</tp:taxon-name><comment>: <xref ref-type="bibr" rid="B32">Ono et al. 2009: 304</xref>, f. 638–642 (♂♀).</comment></tp:nomenclature-citation></tp:nomenclature-citation-list></tp:nomenclature><tp:treatment-sec sec-type="Comments"><title>Comments.</title><p>Judging from the available figures, this species might belong in <tp:taxon-name>Tmeticus</tp:taxon-name>, The male has a long palp with a patellar tooth. However, the chelicera appears to lack a mastidion and the tibial apophyses are absent. Figures of the male palp are unclear, TmI index (0.59) is lower than in <tp:taxon-name>Tmeticus</tp:taxon-name> species (&gt;0.63).</p></tp:treatment-sec><ref-list><ref id="B37"><mixed-citation xmlns:xlink="http://www.w3.org/1999/xlink" xlink:type="simple"><person-group><name name-style="western"><surname>Saito</surname><given-names>H</given-names></name><name name-style="western"><surname>Ono</surname><given-names>H</given-names></name></person-group>(<year>2001</year>)<article-title> New genera and species of the spider family Linyphiidae (Arachnida, Araneae) from Japan.</article-title><source>Bulletin of the National Science Museum, Tokyo (A)</source><volume>27</volume>:<fpage>1</fpage>-<lpage>59</lpage>.</mixed-citation></ref><ref id="B32"><mixed-citation xmlns:xlink="http://www.w3.org/1999/xlink" xlink:type="simple"><person-group><name name-style="western"><surname>Ono</surname><given-names>H</given-names></name><name name-style="western"><surname>Matsuda</surname><given-names>M</given-names></name><name name-style="western"><surname>Saito</surname><given-names>H</given-names></name></person-group>(<year>2009</year>) <article-title>Linyphiidae, Pimoidae</article-title>. In: <person-group><name name-style="western"><surname>Ono</surname><given-names>H</given-names></name></person-group>(<role>Ed</role>) <source>The Spiders of Japan with keys to the families and genera and illustrations of the species</source>. <publisher-name>Tokai Univ. Press</publisher-name>, <publisher-loc>Kanagawa</publisher-loc>, <fpage>253</fpage>–<lpage>344</lpage>.</mixed-citation></ref></ref-list></tp:taxon-treatment>
