# Supplementary material for: A review of the Holarctic genus Tmeticus Menge, 1868 (Araneae, Linyphiidae), with a description of a new genus
Source: Zookeys. 2010 Oct 1;(59):15–37. doi: 10.3897/zookeys.59.508 (PMC3088341; doi:10.3897/zookeys.59.508)
Supplement: XML Treatment for Paratmeticus [file zookeys.59.508-treatment9.xml]

<!DOCTYPE tp:taxon-treatment
  PUBLIC "-//TaxonX//DTD Taxonomic Treatment Publishing DTD v0 20100105//EN" "tax-treatment-NSO.dtd">
<tp:taxon-treatment xmlns:tp="http://www.plazi.org/taxpub"><tp:treatment-meta><mixed-citation publication-type="journal"><person-group><name><surname>Marusik</surname><given-names>Yuri M.</given-names></name><name><surname>Koponen</surname><given-names>Seppo</given-names></name></person-group><article-title>A review of the Holarctic genus <italic>Tmeticus</italic> Menge, 1868 (Araneae, Linyphiidae), with a description of a new genus</article-title><source>Zookeys</source><day>1</day><month>10</month><year>2010</year><volume>2010</volume><issue>59</issue><fpage>15</fpage><lpage>37</lpage><pub-id pub-id-type="doi">10.3897/zookeys.59.508</pub-id></mixed-citation></tp:treatment-meta><tp:nomenclature><tp:taxon-name>
                    	<tp:taxon-name-part taxon-name-part-type="genus">Paratmeticus</tp:taxon-name-part>
                    <object-id xmlns:xlink="http://www.w3.org/1999/xlink" xlink:type="simple">urn:lsid:zoobank.org:act:3F57381F-374C-4D90-9312-24A8419BF422</object-id>
                    </tp:taxon-name><tp:taxon-status xmlns:xlink="http://www.w3.org/1999/xlink" xlink:type="simple">gen. n.</tp:taxon-status></tp:nomenclature><tp:treatment-sec sec-type="Type species"><title>Type species.</title><p><tp:taxon-name>Oedothorax bipunctis</tp:taxon-name> Bösenberg and Strand, 1906.</p></tp:treatment-sec><tp:treatment-sec sec-type="Etymology"><title>Etymology.</title><p>Prefix “Para”- indicates the resemblance of this genus to <tp:taxon-name>Tmeticus</tp:taxon-name> The gender is masculine.</p></tp:treatment-sec><tp:treatment-sec sec-type="Diagnosis"><title>Diagnosis.</title><p>The new genus is easily distinguished from the similar <tp:taxon-name>Tmeticus</tp:taxon-name> by lacking distinct tibial apophyses, and in having the papillate tegular sac larger than the protegulum, a slightly twisted embolic division, a sharply pointed embolic membrane<!--PageBreak--> and a large distal suprategular apophysis, longer than the embolic division. In contrast to <tp:taxon-name>Tmeticus</tp:taxon-name>, themedian plate of the epigyne in the new genus is widest in the anterior region, rather than in the posterior region.</p></tp:treatment-sec><tp:treatment-sec sec-type="Description"><title>Description.</title><p>Medium-sized erigonine spiders. Uniformly coloured, male carapace without modifications, male chelicera with mastidion, inner row with 4 inner teeth and 5 outer teeth (all smaller than inner teeth). TmI 0.63–0.65. Male palp elongate, with patella as long as tibia, tibia lacks apophyses, distal suprategular apophysis longer than embolic division; embolic division slightly twisted with two arms: anterior radical process and embolus proper; embolus parallel to process with lamellate basal process; epigyne without cavity, median plate widest anteriorly.</p></tp:treatment-sec><tp:treatment-sec sec-type="Composition"><title>Composition.</title><p>The type species only.</p></tp:treatment-sec></tp:taxon-treatment>
