# Supplementary material for: A review of the Holarctic genus Tmeticus Menge, 1868 (Araneae, Linyphiidae), with a description of a new genus
Source: Zookeys. 2010 Oct 1;(59):15–37. doi: 10.3897/zookeys.59.508 (PMC3088341; doi:10.3897/zookeys.59.508)
Supplement: XML Treatment for Paratmeticus bipunctis [file zookeys.59.508-treatment10.xml]

<!DOCTYPE tp:taxon-treatment
  PUBLIC "-//TaxonX//DTD Taxonomic Treatment Publishing DTD v0 20100105//EN" "tax-treatment-NSO.dtd">
<tp:taxon-treatment xmlns:tp="http://www.plazi.org/taxpub"><tp:treatment-meta><mixed-citation publication-type="journal"><person-group><name><surname>Marusik</surname><given-names>Yuri M.</given-names></name><name><surname>Koponen</surname><given-names>Seppo</given-names></name></person-group><article-title>A review of the Holarctic genus <italic>Tmeticus</italic> Menge, 1868 (Araneae, Linyphiidae), with a description of a new genus</article-title><source>Zookeys</source><day>1</day><month>10</month><year>2010</year><volume>2010</volume><issue>59</issue><fpage>15</fpage><lpage>37</lpage><pub-id pub-id-type="doi">10.3897/zookeys.59.508</pub-id></mixed-citation></tp:treatment-meta><tp:nomenclature><tp:taxon-name>
                    	<tp:taxon-name-part taxon-name-part-type="genus">Paratmeticus</tp:taxon-name-part>
                    	<tp:taxon-name-part taxon-name-part-type="species">bipunctis</tp:taxon-name-part>
                    </tp:taxon-name><tp:taxon-authority>(Bösenberg &amp; Strand, 1906)</tp:taxon-authority><tp:taxon-status xmlns:xlink="http://www.w3.org/1999/xlink" xlink:type="simple">comb. n.</tp:taxon-status><xref ref-type="fig" rid="F3">Figs 12–14</xref><xref ref-type="fig" rid="F10">53</xref><xref ref-type="fig" rid="F11">59–60</xref><xref ref-type="fig" rid="F12">62</xref><xref ref-type="fig" rid="F13">73</xref><tp:nomenclature-citation-list><tp:nomenclature-citation><tp:taxon-name>Oedothorax bipunctis</tp:taxon-name><comment><xref ref-type="bibr" rid="B3">Bösenberg and Strand 1906: 162</xref>, pl. 12, f. 258 (♀).</comment></tp:nomenclature-citation><tp:nomenclature-citation><tp:taxon-name>Tmeticus japonicus</tp:taxon-name><comment><xref ref-type="bibr" rid="B31">Oi 1960: 152</xref>, f. 50–51 (♂).</comment></tp:nomenclature-citation><tp:nomenclature-citation><tp:taxon-name>Tmeticus japonicus</tp:taxon-name><comment>: <xref ref-type="bibr" rid="B5">Chikuni 1989: 58</xref>, f. 56 (♂♀).</comment></tp:nomenclature-citation><tp:nomenclature-citation><tp:taxon-name>Tmeticus japonicus</tp:taxon-name><comment>: <xref ref-type="bibr" rid="B9">Eskov 1994: 107</xref>.</comment></tp:nomenclature-citation><tp:nomenclature-citation><tp:taxon-name>Tmeticus bipunctis</tp:taxon-name><comment>: <xref ref-type="bibr" rid="B37">Saito and Ono 2001: 7</xref>, f. 10–14 (S, ♀).</comment></tp:nomenclature-citation><tp:nomenclature-citation><tp:taxon-name>Tmeticus bipunctis</tp:taxon-name><comment>: <xref ref-type="bibr" rid="B32">Ono et al. 2009: 304</xref>, f. 634–637 (♂♀).</comment></tp:nomenclature-citation></tp:nomenclature-citation-list></tp:nomenclature><tp:treatment-sec sec-type="Material examined"><title>Material examined.</title><p>RUSSIA: <bold><italic>Sakhalin</italic></bold> Island: 1♂ 4♀ (IBPN), Okha Dist., 5–7 km N of Kolendo Vil., 22–23.08.1991 (A.M. Basarukin); 1♂ 2♀ (IBPN), Pil’tun Bay, 06.-0.7.1991 (A.M.Basarukin); 1♂ 1♀ (IBPN), Okha Dist., Ten’ga River, May 1987 (A.M. Basarukin); 10♂ 26♀ (IBPN), Korsakov Dist., Tunaiga Lake south shore, 26.09.1991 (A.M.Basarukin). <bold><italic>Kuril</italic></bold> Isles, 4♂ 3♀ (IBPN), Paramushir Isl. NE shore, environs of Severo-Kuril’sk, 50°40N; 156°06E, 10.08–15.09.1996 (Yu.M. Marusik); 2♂ 1♀ (ZMMU), Iturup Island, Dobroye Nachalo Bay, Lesozavodskoye, mixed forest, 14.08.1994 (K.Yu. Eskov). <bold><italic>Kamchatka</italic></bold> Peninsula, 6♂ 2♀ (IBPN), 10–12 km N of Paratunka Vil., Yelizovo Forestry, 53.050°N; 158.225°E, 15–28.07.2004 (A.S. Ryabukhin).</p></tp:treatment-sec><tp:treatment-sec sec-type="Description"><title>Description.</title><p>Well described by <xref ref-type="bibr" rid="B37">Saito and Ono (2001)</xref> and <xref ref-type="bibr" rid="B32">Ono et al. (2009)</xref>. Total length: ♂ 2.5–3.2, ♀ 2.8–3.5. Carapace 1.29–1.57 long, 1.0–1.24 wide, slightly larger in males. Chelicera in male with mastidion. TmI 0.63–0.65. Carapace dirty brownish, sternum and chelicerae brown. Abdomen dark grey-blackish. Palp as in <xref ref-type="fig" rid="F10">Figs 53</xref>, <xref ref-type="fig" rid="F11">59–60</xref>, <xref ref-type="fig" rid="F12">62</xref>–<xref ref-type="fig" rid="F13">67</xref>, <xref ref-type="fig" rid="F13">69–71</xref>, epigyne as in <xref ref-type="fig" rid="F3">Figs 14</xref>, <xref ref-type="fig" rid="F12">65</xref>, <xref ref-type="fig" rid="F13">72–73</xref>.</p></tp:treatment-sec><tp:treatment-sec sec-type="Distribution"><title>Distribution.</title><p>Kamchatka (south part), 8 islands in Kuril Archipelago (Shikotan, Kunashir, Iturup, Urup, Simushir, Ketoi, Shiashkotan, Paramushir, but seems to occur on all large islands); Sakhalin and Japan (Hokkaido, Honshu and Kyushu).</p></tp:treatment-sec><tp:treatment-sec><!--Section generated to contain objects referenced in tp:taxon-treatment.--><fig id="F3" position="float" orientation="portrait"><label>Figures 10–20.</label><caption><p>Habitus and epigyne of <tp:taxon-name>Tmeticus affinis</tp:taxon-name> (<bold>10–11, 19</bold>), <tp:taxon-name>Paratmeticus bipunctis</tp:taxon-name> (<bold>12–14</bold>), <tp:taxon-name>Tmeticus tolli</tp:taxon-name> (<bold>15–16, 20</bold>), <tp:taxon-name>Tmeticus ornatus</tp:taxon-name> (<bold>17</bold>) and <tp:taxon-name>Tmeticus nigriceps</tp:taxon-name> (<bold>18</bold>). <bold>10, 12, 14–16</bold> male habitus, dorsal view 11, 13 female general appearance, dorsal view <bold>14, 17–20</bold> epigyne, ventral view <bold>15–16</bold> difference in the size between males from the same sample. (scale bar 0. 2 mm, if not otherwise indicated).</p></caption><graphic xmlns:xlink="http://www.w3.org/1999/xlink" xlink:href="ZooKeys-059-015-g003.jpg" position="float" orientation="portrait" xlink:type="simple"/></fig><fig id="F10" position="float" orientation="portrait"><label>Figures 49–53.</label><caption><p>Retrolateral view of the male palp of <tp:taxon-name>Tmeticus affinis</tp:taxon-name> (<bold>49</bold>), <tp:taxon-name>Tmeticus tolli</tp:taxon-name> (<bold>50</bold>), <tp:taxon-name>Tmeticus ornatus</tp:taxon-name> (<bold>51</bold>), <tp:taxon-name>Tmeticus nigriceps</tp:taxon-name> (<bold>52</bold>) and <tp:taxon-name>Paratmeticus bipunctis</tp:taxon-name> (<bold>53</bold>). (scale bar 0.1 mm).</p></caption><graphic xmlns:xlink="http://www.w3.org/1999/xlink" xlink:href="ZooKeys-059-015-g010.jpg" position="float" orientation="portrait" xlink:type="simple"/></fig><fig id="F11" position="float" orientation="portrait"><label>Figures 54–61.</label><caption><p>Embolic division of <tp:taxon-name>Tmeticus ornatus</tp:taxon-name> (<bold>54</bold>), <tp:taxon-name>Tmeticus nigriceps</tp:taxon-name> (<bold>55</bold>), <tp:taxon-name>Tmeticus tolli</tp:taxon-name> (<bold>56</bold>), <tp:taxon-name>Oreoneta</tp:taxon-name> sp. (<bold>57</bold>), <tp:taxon-name>Lophomma punctatum</tp:taxon-name> (<bold>58</bold>), <tp:taxon-name>Paratmeticus bipunctis</tp:taxon-name> (<bold>59–60</bold>) and <tp:taxon-name>Tmeticus affinis</tp:taxon-name> (<bold>61</bold>). Abbreviations: <bold><italic>Ap</italic></bold> – anterior radial process; <bold><italic>Em</italic></bold> - embolus proper; <bold><italic>Ma</italic></bold> – mastidion; <bold><italic>Me</italic></bold> - embolic membrane; <bold><italic>Pt</italic></bold> -  protegulum; <bold><italic>Sa</italic></bold> - distal suprategular apophysis; <bold><italic>Tp</italic></bold> - tailpiece; <bold><italic>Ts</italic></bold> - tegular sac.</p></caption><graphic xmlns:xlink="http://www.w3.org/1999/xlink" xlink:href="ZooKeys-059-015-g011.jpg" position="float" orientation="portrait" xlink:type="simple"/></fig><fig id="F12" position="float" orientation="portrait"><label>Figures 62–65.</label><caption><p>Copulatory organs of <tp:taxon-name>Paratmeticus bipunctis</tp:taxon-name>. <bold>62</bold> male palp, retrolateral view <bold>63</bold> male palpal tibia, dorso-retrolateral view <bold>64</bold> whole male palp <bold>65</bold> epigyne, ventral view.</p></caption><graphic xmlns:xlink="http://www.w3.org/1999/xlink" xlink:href="ZooKeys-059-015-g012.jpg" position="float" orientation="portrait" xlink:type="simple"/></fig><fig id="F13" position="float" orientation="portrait"><label>Figures 66–73.</label><caption><p>Copulatory organs and male chelicera of <tp:taxon-name>Paratmeticus bipunctis</tp:taxon-name>. <bold>66</bold> male palp, retrolateral view <bold>67</bold> male palp, ventral view <bold>68</bold> male chelicera inner view <bold>69</bold> male palp, from above <bold>70</bold> male palp, prolateral view <bold>71</bold> male palp, dorsal view <bold>72–73</bold> epigyne, ventral and caudal view. Arrows show the cheliceral teeth. Abbreviations: <bold><italic>Ap</italic></bold> – anterior radial process; <bold><italic>Em</italic></bold> - embolus proper; <bold><italic>Ma</italic></bold> – mastidion; <bold><italic>Me</italic></bold> – embolic membrane; <bold><italic>Sa</italic></bold> - distal suprategular apophysis; <bold><italic>Tp</italic></bold> - tailpiece; <bold><italic>Ts</italic></bold> - tegular sac.</p></caption><graphic xmlns:xlink="http://www.w3.org/1999/xlink" xlink:href="ZooKeys-059-015-g013.jpg" position="float" orientation="portrait" xlink:type="simple"/></fig></tp:treatment-sec><ref-list><ref id="B3"><mixed-citation xmlns:xlink="http://www.w3.org/1999/xlink" xlink:type="simple"><person-group><name name-style="western"><surname>Bösenberg</surname><given-names>W</given-names></name><name name-style="western"><surname>Strand</surname><given-names>E</given-names></name></person-group>(<year>1906</year>)<article-title> Japanische Spinnen.</article-title><source>Abhandlungen der Senckenbergische Naturforschende Gesellschaft</source><volume>30</volume>:<fpage>93</fpage>-<lpage>422</lpage>.</mixed-citation></ref><ref id="B31"><mixed-citation xmlns:xlink="http://www.w3.org/1999/xlink" xlink:type="simple"><person-group><name name-style="western"><surname>Oi</surname><given-names>R</given-names></name></person-group>(<year>1960</year>) <article-title>Linyphiid spiders of Japan</article-title>. <source>Journal of Institute of Polytechnic Osaka Cy University</source><volume>11</volume>(<issue>D</issue>): <fpage>137</fpage>–<lpage>244</lpage>.</mixed-citation></ref><ref id="B5"><mixed-citation xmlns:xlink="http://www.w3.org/1999/xlink" xlink:type="simple"><person-group><name name-style="western"><surname>Chikuni</surname><given-names>Y</given-names></name></person-group>(<year>1989</year>) <source>Pictorial Encyclopedia of Spiders in Japan</source>. <publisher-name>Kaisei-sha Publiahing Company</publisher-name>, <publisher-loc>Tokyo</publisher-loc>, <lpage>310</lpage> pp.</mixed-citation></ref><ref id="B9"><mixed-citation xmlns:xlink="http://www.w3.org/1999/xlink" xlink:type="simple"><person-group><name name-style="western"><surname>Eskov</surname><given-names>KY</given-names></name></person-group>(<year>1994</year>) <article-title>Catalogue of the linyphiid spiders of northern Asia (Arachnida, Araneae, Linyphiidae)</article-title>. <publisher-name>Pensoft Publishers</publisher-name>, <publisher-loc>Sofia-Moscow</publisher-loc>, <lpage>144</lpage> pp.</mixed-citation></ref><ref id="B37"><mixed-citation xmlns:xlink="http://www.w3.org/1999/xlink" xlink:type="simple"><person-group><name name-style="western"><surname>Saito</surname><given-names>H</given-names></name><name name-style="western"><surname>Ono</surname><given-names>H</given-names></name></person-group>(<year>2001</year>)<article-title> New genera and species of the spider family Linyphiidae (Arachnida, Araneae) from Japan.</article-title><source>Bulletin of the National Science Museum, Tokyo (A)</source><volume>27</volume>:<fpage>1</fpage>-<lpage>59</lpage>.</mixed-citation></ref><ref id="B32"><mixed-citation xmlns:xlink="http://www.w3.org/1999/xlink" xlink:type="simple"><person-group><name name-style="western"><surname>Ono</surname><given-names>H</given-names></name><name name-style="western"><surname>Matsuda</surname><given-names>M</given-names></name><name name-style="western"><surname>Saito</surname><given-names>H</given-names></name></person-group>(<year>2009</year>) <article-title>Linyphiidae, Pimoidae</article-title>. In: <person-group><name name-style="western"><surname>Ono</surname><given-names>H</given-names></name></person-group>(<role>Ed</role>) <source>The Spiders of Japan with keys to the families and genera and illustrations of the species</source>. <publisher-name>Tokai Univ. Press</publisher-name>, <publisher-loc>Kanagawa</publisher-loc>, <fpage>253</fpage>–<lpage>344</lpage>.</mixed-citation></ref></ref-list></tp:taxon-treatment>
